# Supplementary material for: Convergent evolution of aerobic fermentation through divergent mechanisms acting on key shared glycolytic genes
Source: EMBO J. 2026 Apr 10;45(10):3540–62. doi: 10.1038/s44318-026-00778-0 (PMC13187154; doi:10.1038/s44318-026-00778-0)
Supplement: Supplementary file 4 — Dataset EV2 [file 44318_2026_778_MOESM4_ESM.xlsx]

## Sheet: Legend
Dataset EV2. The species included in the correlation analyses between ECAR and the growth and metabolic parameters associated with the Crabtree/Warburg Effect retrieved from a previously published dataset (Hagman et al, 2013).

## Sheet: DatasetEV2_Crabtree_data
Species	D1/D2 (26S) Blast: access. nr.	Strain(table1)	ECAR	Strain match?	Order	Yield Glycerol	Yield Acetate	Yield Pyruvate	Yield Succinate	Yield Lactate	Yield CO2	Consumed O2	Growth rate	Yield EtOH	Yield Biomass
Sac. cerevisiae A1	HM101473.1	CEN.PK113-7D	-0.0501628	N	Saccharomycetales	0.03	0.01	0	0	0	1.82	0.56	0.297	0.39	0.15
Sac. paradoxus	JF916455.1	CBS432	-0.0468229	Y	Saccharomycetales	0.04	0.01	0	0	0	1.58	0.42	0.296	0.45	0.19
Sac. mikatae	FJ196730.1	IFO1815	-0.0446755	Y	Saccharomycetales	0.02	0.01	0	0	0	1.65	0.52	0.382	0.39	0.13
Sac. uvarum	EU020102.1	CECT12600	-0.0365891	N	Saccharomycetales	0.04	0	0.01	0	0.01	1.53	0.37	0.3	0.41	0.14
Nau. castellii A1	HE576754.1 & AY048167.1	NRRL Y-12630	-0.0159958	Y	Saccharomycetales	0.09	0.02	0.01	0.01	0	1.77	1.11	0.147	0.35	0.09
Nak. delphensis	AY198400.1	NRRL Y-2379	-0.0116591	Y	Saccharomycetales	0.08	0	0.01	0	0	1.59	0.86	0.207	0.39	0.11
Nak. bacillisporus	U69583.1	NRRL Y-17846	-0.0212827	Y	Saccharomycetales	0.09	0	0.01	0	0	Nd	Nd	0.203	0.3	0.23
Nak. castellii A1	U69876.1	NRRL Y-17070	-0.00971673	Y	Saccharomycetales	0.08	0.01	0	0.02	0	Nd	Nd	0.17	0.16	0.3
Tet. blattae A1	AY048165.1	NRRL Y-10934	-0.0258849	Y	Saccharomycetales	0.01	0.03	0.01	0	0	1.14	0.85	0.136	0.21	0.15
Tet. phaffii	HE612864.1	NRRL Y-8282	-0.00868264	Y	Saccharomycetales	0.09	0	0	0	0	1.62	1.31	0.127	0.35	0.11
Tet. iriomotensis A1	AF398489.1	NRRL Y-27309	-0.00476055	Y	Saccharomycetales	0.03	0	0	0	0	1.71	1.25	0.302	0.27	0.23
Van. polysporus A1	AY048169.1	NRRL Y-8283	-0.0413217	Y	Saccharomycetales	0.03	0	0.01	0.01	0	1.66	0.71	0.257	0.4	0.14
Zsa. rouxii A1	CU928181.1	NRRL Y-229	-0.0190841	Y	Saccharomycetales	0	0.01	0	0	0	2.32	1.52	0.149	0.03	0.5
Zsa. bisporus	AB375304.1	NRRL Y-12626	-0.0106856	Y	Saccharomycetales	0.12	0	0	0	0	2.05	1.53	0.162	0.13	0.31
Zto. florentinus A1	U72165.1	NRRL Y-1560	-0.0177472	Y	Saccharomycetales	0.01	0	0.01	0	0	1.68	0.86	0.275	0.35	0.2
Zto. mrakii	U72159.1	NRRL Y-12654	-0.0287543	Y	Saccharomycetales	0	0	0.01	0	0	1.9	1.67	0.177	0.31	0.18
Tor. franciscae A1	JF781360.1 & U73604.1	NRRL Y-6686	0.0052217	N	Saccharomycetales	0.01	0	0.01	0	0	1.6	1.13	0.253	0.2	0.25
Lac. fermentati	JF916453.1	NRRL Y-7434	-0.0466599	N	Saccharomycetales	0.01	0	0.01	0	0	1.68	0.98	0.315	0.32	0.21
Lac. thermotolerans	CU928180.1	NRRL Y-8284	-0.0426027	Y	Saccharomycetales	0.01	0.02	0.01	0	0	1.7	1	0.262	0.3	0.22
Lac. waltii A1	U69582.1	NRRL Y-8285	-0.0316516	Y	Saccharomycetales	0.01	0.01	0.03	0	0	Nd	Nd	0.314	0.18	0.28
Lac. kluyverii A1	GU213454.1 & U68552.1	NRRL Y-12651	-0.0303054	Y	Saccharomycetales	0.01	0.01	0.01	0.01	0	1.79	1.18	0.27	0.2	0.26
Klu. aestuarii	EU293435.1	NRRL YB-4510	0.00212408	Y	Saccharomycetales	0	0	0	0	0	2.42	2.45	0.37	0	0.65
Klu. lactis A1	GQ121694.1 & GQ121572.1	NRRL Y-8279	-0.0147303	N	Saccharomycetales	0	0	0	0	0	2.32	2.21	0.302	0	0.6
Klu. marxianus A1	JN938927.1	NRRL Y-8281	-0.0171231	Y	Saccharomycetales	0	0	0	0	0	2.09	2.08	0.322	0	0.58
Klu. dobzhanskii A1	HM627117.1 & U69575.1	NRRL Y-1974	-0.00291129	Y	Saccharomycetales	0.02	0	0	0	0	1.95	1.67	0.276	0.16	0.34
Dek. bruxellensis	EU011655.1	NRRL Y-12961	-0.00201229	N	Pichiales	0.000253974	0.158322	0.00157431	0	0	1.60051	Nd	0.1418	0.258862	0.229803
Pic. philogaea	U45765.1	NRRL Y-7813	0.0107229	Y	Serinales	0.00234324	0.0133656	0.00744773	0	0	1.68946	1.75909	0.2361	0.0010246	0.586679
