# Supplementary material for: Convergent evolution of aerobic fermentation through divergent mechanisms acting on key shared glycolytic genes
Source: EMBO J. 2026 Apr 10;45(10):3540–62. doi: 10.1038/s44318-026-00778-0 (PMC13187154; doi:10.1038/s44318-026-00778-0)
Supplement: Supplementary file 5 — Dataset EV3 [file 44318_2026_778_MOESM5_ESM.xlsx]

## Sheet: Legend
Dataset EV3. The systematic identification of transcription factor binding sites in the putative promoters of glycolytic genes for the four Saturnispora species used for transcriptomics. For each gene, the transcription factor, binding site, and position are noted.

## Sheet: DatasetEV3_Yeaststract_TFBS
Species	Gene_ID	Gene_name	TF	site	position	strand
Ssilvae	g002372	ENO	Abf1p	RTCRYBN{4}ACG	-253	R
Ssilvae	g002372	ENO	Abf1p	TCN{7}ACG	-253	R
Ssilvae	g002372	ENO	Abf1p	TCN{7}ACG	-895	R
Ssilvae	g002372	ENO	Arg81p	WWN{3}YARNHN{3}VVCGR	-85	R
Ssilvae	g002372	ENO	Ash1p	YTGAT	-863	F
Ssilvae	g002372	ENO	Ash1p	YTGAT	-632	R
Ssilvae	g002372	ENO	Bas1p Gcn4p	TGACTC	-94	F
Ssilvae	g002372	ENO	Cat8p	GCAGGCG	-570	F
Ssilvae	g002372	ENO	Cat8p	AGCGGCG	-360	F
Ssilvae	g002372	ENO	Cat8p	AGCGGCG	-747	R
Ssilvae	g002372	ENO	Cat8p	CATTTGCC	-52	F
Ssilvae	g002372	ENO	Cat8p	GGCAATG	-121	R
Ssilvae	g002372	ENO	Cat8p	GGCCAATG	-164	F
Ssilvae	g002372	ENO	Cat8p	GGTGCTG	-21	R
Ssilvae	g002372	ENO	Cat8p	GCCAATG	-163	F
Ssilvae	g002372	ENO	Cat8p	GGGCNNATG	-52	R
Ssilvae	g002372	ENO	Cat8p	CATTTGC	-52	F
Ssilvae	g002372	ENO	Cat8p Hap1p	GGCCGAT	-234	F
Ssilvae	g002372	ENO	Cbf1p Gcn4p	CACGTG	-921	F
Ssilvae	g002372	ENO	Cbf1p Gcn4p	CACGTG	-903	F
Ssilvae	g002372	ENO	Cbf1p Gcn4p	CACGTG	-897	F
Ssilvae	g002372	ENO	Cbf1p Gcn4p	CACGTG	-897	R
Ssilvae	g002372	ENO	Cbf1p Gcn4p	CACGTG	-903	R
Ssilvae	g002372	ENO	Cbf1p Gcn4p	CACGTG	-921	R
Ssilvae	g002372	ENO	Cbf1p	AGCACNTGC	-905	F
Ssilvae	g002372	ENO	Cbf1p	AGCACNTGC	-409	F
Ssilvae	g002372	ENO	Cbf1p	ANGCACGTG	-921	R
Ssilvae	g002372	ENO	Cbf1p	CAGCACGTG	-906	F
Ssilvae	g002372	ENO	Cbf1p	CANCACGTG	-906	F
Ssilvae	g002372	ENO	Cbf1p	GCACGTGCNC	-904	F
Ssilvae	g002372	ENO	Cbf1p	ANCACGTGC	-905	F
Ssilvae	g002372	ENO	Cbf1p	ANCACGTGC	-898	R
Ssilvae	g002372	ENO	Cbf1p	ANCACGTGCNC	-905	F
Ssilvae	g002372	ENO	Cbf1p	ANCACGTGCNC	-900	R
Ssilvae	g002372	ENO	Cbf1p	CACGTGTT	-897	F
Ssilvae	g002372	ENO	Cbf1p	CAGCACGTGC	-906	F
Ssilvae	g002372	ENO	Cbf1p	GCACGTGCAC	-904	F
Ssilvae	g002372	ENO	Cha4p Put3p Tea1p	CGGN{10}CCG	-236	F
Ssilvae	g002372	ENO	Cha4p Put3p Tea1p	CGGN{10}CCG	-236	R
Ssilvae	g002372	ENO	Crz1p	GAGCCC	-41	R
Ssilvae	g002372	ENO	Cup2p	HTHNNGCTGD	-292	F
Ssilvae	g002372	ENO	Cup2p	HTHNNGCTGD	-778	R
Ssilvae	g002372	ENO	Fkh1p Fkh2p	RYMAAYA	-65	F
Ssilvae	g002372	ENO	Fkh1p Fkh2p	RYMAAYA	-77	R
Ssilvae	g002372	ENO	Fkh1p Fkh2p	RYMAAYA	-137	R
Ssilvae	g002372	ENO	Fkh1p Fkh2p	RYMAAYA	-975	R
Ssilvae	g002372	ENO	Fkh1p Fkh2p	AAACA	-770	F
Ssilvae	g002372	ENO	Fkh1p Fkh2p	AAACA	-124	F
Ssilvae	g002372	ENO	Fkh1p Fkh2p	AAACA	-582	R
Ssilvae	g002372	ENO	Gat1p Gln3p Gzf3p	GATAAG	-635	R
Ssilvae	g002372	ENO	Gat1p Gln3p Gzf3p	GATAAG	-736	R
Ssilvae	g002372	ENO	Gcn4p	RRTGACTC	-96	F
Ssilvae	g002372	ENO	Gcn4p	GAGTCATTTT	-98	R
Ssilvae	g002372	ENO	Gcr1p	CTTCC	-842	R
Ssilvae	g002372	ENO	Gcr1p	CWTCC	-842	R
Ssilvae	g002372	ENO	Gcr1p	TTTCCTT	-614	R
Ssilvae	g002372	ENO	Gcr1p	TCTCTCC	-467	F
Ssilvae	g002372	ENO	Gcr1p	TCTCTCC	-957	R
Ssilvae	g002372	ENO	Gcr1p	CCCCTTT	-648	R
Ssilvae	g002372	ENO	Gis1p Msn2p Msn4p Rph1p Com2p Usv1p	AGGGG	-646	F
Ssilvae	g002372	ENO	Gis1p Msn2p Msn4p Rph1p Com2p Usv1p	AGGGG	-692	R
Ssilvae	g002372	ENO	Hac1p	CAGCGTG	-377	F
Ssilvae	g002372	ENO	Hac1p	CCAGC	-907	F
Ssilvae	g002372	ENO	Hac1p	CCAGC	-201	R
Ssilvae	g002372	ENO	Hac1p	CCAGC	-287	R
Ssilvae	g002372	ENO	Hac1p	CCAGC	-326	R
Ssilvae	g002372	ENO	Hac1p	CCAGC	-706	R
Ssilvae	g002372	ENO	Hap1p	CGGN{6}CGG	-232	R
Ssilvae	g002372	ENO	Hap1p	GGNGATAA	-453	R
Ssilvae	g002372	ENO	Hap1p	GGCGATAT	-142	F
Ssilvae	g002372	ENO	Hap1p	GGCGATAA	-453	R
Ssilvae	g002372	ENO	Hap1p	GCCGAT	-233	F
Ssilvae	g002372	ENO	Hap1p	CNGATTG	-937	F
Ssilvae	g002372	ENO	Hap1p	CGATAT	-140	F
Ssilvae	g002372	ENO	Hap1p	ANCGATA	-594	F
Ssilvae	g002372	ENO	Hap1p	ANCGATA	-734	R
Ssilvae	g002372	ENO	Hap1p	ANCGATAA	-594	F
Ssilvae	g002372	ENO	Hap1p	ANCGATAA	-735	R
Ssilvae	g002372	ENO	Hap1p	GGNGATA	-142	F
Ssilvae	g002372	ENO	Hap1p	GGNGATA	-452	R
Ssilvae	g002372	ENO	Hap1p	GNCGNTAA	-453	R
Ssilvae	g002372	ENO	Hap1p	CGATAA	-592	F
Ssilvae	g002372	ENO	Hap1p	CGATAA	-453	R
Ssilvae	g002372	ENO	Hap1p	CGATAA	-735	R
Ssilvae	g002372	ENO	Hap1p	CCGNTANA	-312	F
Ssilvae	g002372	ENO	Hap1p	GCCGNTA	-313	F
Ssilvae	g002372	ENO	Hap4p	TTTGCC	-50	F
Ssilvae	g002372	ENO	Hap4p	TTTGCC	-669	R
Ssilvae	g002372	ENO	Hap4p	TTGGCT	-135	F
Ssilvae	g002372	ENO	Hap4p	TATTGGCT	-137	F
Ssilvae	g002372	ENO	Hap4p	GCTGAT	-864	F
Ssilvae	g002372	ENO	Hap4p	GATTCGC	-230	F
Ssilvae	g002372	ENO	Hap4p	CTTTGG	-15	R
Ssilvae	g002372	ENO	Hap4p	CTAATT	-515	F
Ssilvae	g002372	ENO	Hap4p	CGCATT	-160	R
Ssilvae	g002372	ENO	Hap4p	CATTTG	-52	F
Ssilvae	g002372	ENO	Hap4p	ATTCGC	-229	F
Ssilvae	g002372	ENO	Ino2p Ino4p	CACATGC	-407	F
Ssilvae	g002372	ENO	Ino2p Ino4p	AGCACATGCAA	-409	F
Ssilvae	g002372	ENO	Ino2p	AGCACGTGC	-905	F
Ssilvae	g002372	ENO	Ino2p	GCNCATGC	-408	F
Ssilvae	g002372	ENO	Ino2p	TGCACGTGC	-904	R
Ssilvae	g002372	ENO	Ino2p	TGCACGTGCT	-905	R
Ssilvae	g002372	ENO	Ino2p	TGCACGT	-899	F
Ssilvae	g002372	ENO	Ino2p	TGCACGT	-902	R
Ssilvae	g002372	ENO	Ino2p	GGCANATG	-52	R
Ssilvae	g002372	ENO	Ino2p	GCACANGC	-408	F
Ssilvae	g002372	ENO	Ino2p	CACGTGCT	-905	R
Ssilvae	g002372	ENO	Ino2p	CACAAGCA	-856	R
Ssilvae	g002372	ENO	Ino2p	CACAAGC	-730	R
Ssilvae	g002372	ENO	Ino2p	CACAAGC	-855	R
Ssilvae	g002372	ENO	Ino2p	AGCACNTG	-905	F
Ssilvae	g002372	ENO	Ino2p	AGCACNTG	-409	F
Ssilvae	g002372	ENO	Ino2p	AGCACNTG	-785	R
Ssilvae	g002372	ENO	Ino2p	AGCACATGCA	-409	F
Ssilvae	g002372	ENO	Ino2p	AGCACATG	-409	F
Ssilvae	g002372	ENO	Ino2p	AGCACATG	-785	R
Ssilvae	g002372	ENO	Ino2p	ACGTGCTG	-906	R
Ssilvae	g002372	ENO	Ino2p	ACATGGC	-146	F
Ssilvae	g002372	ENO	Ino2p Ino4p	ACATGCAA	-406	F
Ssilvae	g002372	ENO	Ino2p	ACATGCA	-406	F
Ssilvae	g002372	ENO	Ino2p	ACACAAGCA	-856	R
Ssilvae	g002372	ENO	Ino2p	ACACAAGC	-730	R
Ssilvae	g002372	ENO	Ino2p	ACACAAGC	-855	R
Ssilvae	g002372	ENO	Ino2p	GCACATGG	-786	R
Ssilvae	g002372	ENO	Ino2p	ACGTGCT	-905	R
Ssilvae	g002372	ENO	Ino4p	CACATGG	-786	R
Ssilvae	g002372	ENO	Ino4p	CACANGCA	-407	F
Ssilvae	g002372	ENO	Ino4p	CACANGCA	-856	R
Ssilvae	g002372	ENO	Ino4p	AGCACATGG	-786	R
Ssilvae	g002372	ENO	Leu3p	CCGTTANCG	-456	F
Ssilvae	g002372	ENO	Leu3p	CCGTTANC	-456	F
Ssilvae	g002372	ENO	Mac1p	TTTGCKCR	-130	R
Ssilvae	g002372	ENO	Mal63p	MGCN{9}MGS	-731	F
Ssilvae	g002372	ENO	Mal63p	MGCN{9}MGS	-719	F
Ssilvae	g002372	ENO	Mal63p	MGCN{9}MGS	-238	F
Ssilvae	g002372	ENO	Mal63p	MGCN{9}MGS	-177	F
Ssilvae	g002372	ENO	Mal63p	MGCN{9}MGS	-168	F
Ssilvae	g002372	ENO	Mal63p	MGCN{9}MGS	-141	R
Ssilvae	g002372	ENO	Mal63p	MGCN{9}MGS	-213	R
Ssilvae	g002372	ENO	Mal63p	MGCN{9}MGS	-295	R
Ssilvae	g002372	ENO	Mal63p	MGCN{9}MGS	-312	R
Ssilvae	g002372	ENO	Mal63p	MGCN{9}MGS	-446	R
Ssilvae	g002372	ENO	Mal63p	MGCN{9}MGS	-566	R
Ssilvae	g002372	ENO	Mal63p	MGCN{9}MGS	-950	R
Ssilvae	g002372	ENO	Mal63p Znf1p	CGGN{9}CGG	-763	R
Ssilvae	g002372	ENO	Mal63p	CGCN{9}CGC	-731	F
Ssilvae	g002372	ENO	Mal63p	CGCN{9}CGC	-719	F
Ssilvae	g002372	ENO	Mal63p	CGCN{9}CGC	-238	F
Ssilvae	g002372	ENO	Mal63p	CGCN{9}CGC	-141	R
Ssilvae	g002372	ENO	Mal63p	CGCN{9}CGC	-566	R
Ssilvae	g002372	ENO	Mal63p	CGGN{9}CGC	-280	R
Ssilvae	g002372	ENO	Mal63p	CGGN{9}CGC	-757	R
Ssilvae	g002372	ENO	Mbp1p	ACGCGT	-472	F
Ssilvae	g002372	ENO	Mbp1p	ACGCGT	-297	F
Ssilvae	g002372	ENO	Mbp1p	ACGCGT	-297	R
Ssilvae	g002372	ENO	Mbp1p	ACGCGT	-472	R
Ssilvae	g002372	ENO	Met31p Met32p	AAACTGTGG	-609	F
Ssilvae	g002372	ENO	Met31p Met32p	AAACTGTG	-609	F
Ssilvae	g002372	ENO	Mig1p	SYGGRG	-91	R
Ssilvae	g002372	ENO	Mig1p	SYGGRG	-116	R
Ssilvae	g002372	ENO	Mig1p	SYGGRG	-753	R
Ssilvae	g002372	ENO	Mot3p	CAGGYA	-56	F
Ssilvae	g002372	ENO	Msn2p Msn4p Nrg1p Rph1p	CCCCT	-692	F
Ssilvae	g002372	ENO	Msn2p Msn4p Nrg1p Rph1p	CCCCT	-646	R
Ssilvae	g002372	ENO	Msn2p	RGGGG	-646	F
Ssilvae	g002372	ENO	Msn2p	RGGGG	-692	R
Ssilvae	g002372	ENO	Ndt80p Sum1p	GNCRCAAAW	-108	R
Ssilvae	g002372	ENO	Ndt80p Sum1p	GNCRCAAAW	-549	R
Ssilvae	g002372	ENO	Ndt80p	CACAAA	-107	R
Ssilvae	g002372	ENO	Nrg1p	CCCTC	-691	F
Ssilvae	g002372	ENO	Nrg1p	CCCTC	-524	F
Ssilvae	g002372	ENO	Nrg1p	CCCTC	-46	F
Ssilvae	g002372	ENO	Nrg1p	CCCTC	-577	R
Ssilvae	g002372	ENO	Nrg1p	CCCTC	-942	R
Ssilvae	g002372	ENO	Oaf1p	TTATCGCC	-453	F
Ssilvae	g002372	ENO	Oaf1p	AGCCGCCG	-358	R
Ssilvae	g002372	ENO	Oaf1p Sut1p	CTCCGCCG	-753	F
Ssilvae	g002372	ENO	Pho4p	CACGTK	-921	F
Ssilvae	g002372	ENO	Pho4p	CACGTK	-903	F
Ssilvae	g002372	ENO	Pho4p	CACGTK	-897	F
Ssilvae	g002372	ENO	Pho4p	CACGTK	-897	R
Ssilvae	g002372	ENO	Pho4p	CACGTK	-903	R
Ssilvae	g002372	ENO	Pho4p	CACGTK	-921	R
Ssilvae	g002372	ENO	Rgt1p	CGGANNA	-843	F
Ssilvae	g002372	ENO	Rox1p	ACAAT	-305	F
Ssilvae	g002372	ENO	Rtg1p Rtg3p	GTCAC	-925	R
Ssilvae	g002372	ENO	Rtg1p Rtg3p	GGTAC	-418	R
Ssilvae	g002372	ENO	Rtg3p	GTCATC	-625	R
Ssilvae	g002372	ENO	Rtg3p	GAGTCA	-94	R
Ssilvae	g002372	ENO	Rtg3p	GTCATT	-96	R
Ssilvae	g002372	ENO	Skn7p	GGCCR	-536	F
Ssilvae	g002372	ENO	Skn7p	GGCCR	-509	F
Ssilvae	g002372	ENO	Skn7p	GGCCR	-490	F
Ssilvae	g002372	ENO	Skn7p	GGCCR	-234	F
Ssilvae	g002372	ENO	Skn7p	GGCCR	-190	F
Ssilvae	g002372	ENO	Skn7p	GGCCR	-164	F
Ssilvae	g002372	ENO	Skn7p	GGCCR	-74	R
Ssilvae	g002372	ENO	Skn7p	GGCCR	-491	R
Ssilvae	g002372	ENO	Skn7p	GGCCR	-510	R
Ssilvae	g002372	ENO	Skn7p	GGCCR	-537	R
Ssilvae	g002372	ENO	Skn7p	GGCCR	-544	R
Ssilvae	g002372	ENO	Stb5p	CGGNS	-877	F
Ssilvae	g002372	ENO	Stb5p	CGGNS	-620	F
Ssilvae	g002372	ENO	Stb5p	CGGNS	-544	F
Ssilvae	g002372	ENO	Stb5p	CGGNS	-491	F
Ssilvae	g002372	ENO	Stb5p	CGGNS	-358	F
Ssilvae	g002372	ENO	Stb5p	CGGNS	-344	F
Ssilvae	g002372	ENO	Stb5p	CGGNS	-236	F
Ssilvae	g002372	ENO	Stb5p	CGGNS	-42	F
Ssilvae	g002372	ENO	Stb5p	CGGNS	-116	R
Ssilvae	g002372	ENO	Stb5p	CGGNS	-225	R
Ssilvae	g002372	ENO	Stb5p	CGGNS	-234	R
Ssilvae	g002372	ENO	Stb5p	CGGNS	-275	R
Ssilvae	g002372	ENO	Stb5p	CGGNS	-458	R
Ssilvae	g002372	ENO	Stb5p	CGGNS	-509	R
Ssilvae	g002372	ENO	Stb5p	CGGNS	-662	R
Ssilvae	g002372	ENO	Stb5p	CGGNS	-700	R
Ssilvae	g002372	ENO	Stb5p	CGGNS	-719	R
Ssilvae	g002372	ENO	Stb5p	CGGNS	-722	R
Ssilvae	g002372	ENO	Stb5p	CGGNS	-747	R
Ssilvae	g002372	ENO	Stb5p	CGGNS	-750	R
Ssilvae	g002372	ENO	Stb5p	CGGNS	-753	R
Ssilvae	g002372	ENO	Stb5p	CGGNS	-761	R
Ssilvae	g002372	ENO	Stb5p	TAACACC	-821	F
Ssilvae	g002372	ENO	Stb5p	CACCGC	-878	R
Ssilvae	g002372	ENO	Stb5p	AAGTCCG	-664	F
Ssilvae	g002372	ENO	Stb5p	AACACC	-820	F
Ssilvae	g002372	ENO	Stb5p	AACACC	-79	R
Ssilvae	g002372	ENO	Stb5p	AAANNCCG	-665	F
Ssilvae	g002372	ENO	Stb5p	AAANNCCG	-113	R
Ssilvae	g002372	ENO	Stb5p	TAACNCC	-821	F
Ssilvae	g002372	ENO	Stb5p	TAACNCC	-589	F
Ssilvae	g002372	ENO	Stb5p	ATAACNCC	-590	F
Ssilvae	g002372	ENO	Stp1p Stp2p	CGGCTC	-271	R
Ssilvae	g002372	ENO	Stp1p Stp2p	CGGCTC	-678	R
Ssilvae	g002372	ENO	Tec1p	CATTCC	-767	F
Ssilvae	g002372	ENO	Tec1p	GAATGT	-768	R
Ssilvae	g002372	ENO	Tec1p	RGAATGT	-768	R
Ssilvae	g002372	ENO	Xbp1p	CTCGA	-912	R
Ssilvae	g002372	ENO	Yap1p	TKACAAA	-261	F
Ssilvae	g002372	ENO	Gsm1p	CGGNNNNNNNNCGG	-355	F
Ssilvae	g002372	ENO	Gsm1p	CGGNNNNNNNNCGG	-759	R
Ssilvae	g002372	ENO	Gsm1p	CGGNNNNNNNNNCGG	-763	R
Ssilvae	g002372	ENO	Tye7p	CACATGGT	-787	R
Ssilvae	g002372	ENO	Tye7p	ATCACCCC	-645	R
Ssilvae	g002372	ENO	Pho2p	WTAWTW	-63	R
Ssilvae	g002372	ENO	Pho2p	WTAWTW	-69	R
Ssilvae	g002372	ENO	Pho2p	WTAWTW	-388	R
Ssilvae	g002372	ENO	Pho2p	WTAWTW	-980	R
Ssilvae	g002372	ENO	Mot2p	ATATA	-67	F
Ssilvae	g002372	ENO	Mot2p	ATATA	-977	R
Ssilvae	g002372	ENO	Haa1p	SMGGSG	-569	F
Ssilvae	g002372	ENO	Haa1p	SMGGSG	-359	F
Ssilvae	g002372	ENO	Haa1p	SMGGSG	-116	R
Ssilvae	g002372	ENO	Haa1p	SMGGSG	-586	R
Ssilvae	g002372	ENO	Haa1p	SMGGSG	-692	R
Ssilvae	g002372	ENO	Haa1p	SMGGSG	-719	R
Ssilvae	g002372	ENO	Haa1p	SMGGSG	-722	R
Ssilvae	g002372	ENO	Haa1p	SMGGSG	-747	R
Ssilvae	g002372	ENO	Haa1p	SMGGSG	-750	R
Ssilvae	g002372	ENO	Tda9p	GAGGGG	-692	R
Ssilvae	g002372	ENO	Ert1p	CTCCGCC	-753	F
Ssilvae	g002372	ENO	Ert1p	TTTCTCNG	-654	R
Ssilvae	g002372	ENO	Sut1p	TGTCGCCG	-725	F
Ssilvae	g002372	ENO	Sut1p	GTGCGGTG	-880	F
Ssilvae	g002372	ENO	Sut1p	AGTGGCAA	-672	F
Smendoncae	g004435	ENO	Aca1p Cst6p Gcn4p Sko1p	TTACGTAA	-180	F
Smendoncae	g004435	ENO	Aca1p Cst6p Gcn4p Sko1p	TTACGTAA	-166	F
Smendoncae	g004435	ENO	Aca1p Cst6p Gcn4p Sko1p	TTACGTAA	-166	R
Smendoncae	g004435	ENO	Aca1p Cst6p Gcn4p Sko1p	TTACGTAA	-180	R
Smendoncae	g004435	ENO	Adr1p	TTGGRG	-714	F
Smendoncae	g004435	ENO	Adr1p	TTGGRG	-302	F
Smendoncae	g004435	ENO	Ash1p	YTGAT	-913	F
Smendoncae	g004435	ENO	Ash1p	YTGAT	-784	F
Smendoncae	g004435	ENO	Ash1p	YTGAT	-414	F
Smendoncae	g004435	ENO	Ash1p	YTGAT	-285	F
Smendoncae	g004435	ENO	Ash1p	YTGAT	-124	R
Smendoncae	g004435	ENO	Ash1p	YTGAT	-371	R
Smendoncae	g004435	ENO	Ash1p	YTGAT	-887	R
Smendoncae	g004435	ENO	Azf1p Gcr2p	AAAAGAAA	-620	F
Smendoncae	g004435	ENO	Cat8p	GATGAAG	-763	F
Smendoncae	g004435	ENO	Cat8p	AATGGGC	-976	F
Smendoncae	g004435	ENO	Cat8p	CAAAGGG	-272	R
Smendoncae	g004435	ENO	Fkh1p Fkh2p	RYMAAYA	-887	F
Smendoncae	g004435	ENO	Fkh1p Fkh2p	RYMAAYA	-842	F
Smendoncae	g004435	ENO	Fkh1p Fkh2p	RYMAAYA	-778	F
Smendoncae	g004435	ENO	Fkh1p Fkh2p	RYMAAYA	-411	F
Smendoncae	g004435	ENO	Fkh1p Fkh2p	RYMAAYA	-77	R
Smendoncae	g004435	ENO	Fkh1p Fkh2p	RYMAAYA	-287	R
Smendoncae	g004435	ENO	Fkh1p Fkh2p	RYMAAYA	-293	R
Smendoncae	g004435	ENO	Fkh1p Fkh2p	RYAAACAWW	-411	F
Smendoncae	g004435	ENO	Fkh1p Fkh2p	AAACA	-681	F
Smendoncae	g004435	ENO	Fkh1p Fkh2p	AAACA	-597	F
Smendoncae	g004435	ENO	Fkh1p Fkh2p	AAACA	-409	F
Smendoncae	g004435	ENO	Fkh1p Fkh2p	AAACA	-358	R
Smendoncae	g004435	ENO	Fkh1p Fkh2p	AAACA	-492	R
Smendoncae	g004435	ENO	Gat1p Gln3p Gzf3p	GATAAG	-639	F
Smendoncae	g004435	ENO	Gat1p Gln3p Gzf3p	GATAAG	-283	F
Smendoncae	g004435	ENO	Gcr1p	CTTCC	-450	R
Smendoncae	g004435	ENO	Gcr1p	CWTCC	-965	F
Smendoncae	g004435	ENO	Gcr1p	CWTCC	-224	F
Smendoncae	g004435	ENO	Gcr1p	CWTCC	-450	R
Smendoncae	g004435	ENO	Gcr1p	TTTCCTT	-723	F
Smendoncae	g004435	ENO	Gcr1p	TCTCTCC	-145	F
Smendoncae	g004435	ENO	Gcr1p	TCTCTCC	-510	R
Smendoncae	g004435	ENO	Gcr1p	TCCACTA	-665	F
Smendoncae	g004435	ENO	Gcr1p	CCCCTTT	-986	F
Smendoncae	g004435	ENO	Gcr1p	ATCCACTA	-666	F
Smendoncae	g004435	ENO	Gis1p Msn2p Msn4p Rph1p Com2p Usv1p	AGGGG	-742	F
Smendoncae	g004435	ENO	Gis1p Msn2p Msn4p Rph1p Com2p Usv1p	AGGGG	-307	F
Smendoncae	g004435	ENO	Gis1p Msn2p Msn4p Rph1p Com2p Usv1p	AGGGG	-298	F
Smendoncae	g004435	ENO	Gis1p Msn2p Msn4p Rph1p Com2p Usv1p	AGGGG	-820	R
Smendoncae	g004435	ENO	Gis1p Msn2p Msn4p Rph1p Com2p Usv1p	AGGGG	-986	R
Smendoncae	g004435	ENO	Gln3p	GATTAG	-669	R
Smendoncae	g004435	ENO	Hap1p	ATNTCCG	-138	R
Smendoncae	g004435	ENO	Hap1p	CNGAAAT	-138	F
Smendoncae	g004435	ENO	Hap1p	GCNGANAT	-768	F
Smendoncae	g004435	ENO	Hap2p Hap3p Hap4p Hap5p	TNATTGGT	-78	F
Smendoncae	g004435	ENO	Hap4p	TTGGTT	-420	R
Smendoncae	g004435	ENO	Hap4p	TTCCAT	-968	F
Smendoncae	g004435	ENO	Hap4p	CTAATT	-644	R
Smendoncae	g004435	ENO	Hap4p	CATTTG	-107	R
Smendoncae	g004435	ENO	Hap4p	ATTGGTT	-420	R
Smendoncae	g004435	ENO	Hap4p	ATTGGT	-76	F
Smendoncae	g004435	ENO	Hap4p	ATTGGT	-419	R
Smendoncae	g004435	ENO	Hap4p	AGCGCT	-155	F
Smendoncae	g004435	ENO	Hap4p	AGCGCT	-155	R
Smendoncae	g004435	ENO	Mcm1p	DCCYWWWNNRG	-862	F
Smendoncae	g004435	ENO	Mcm1p	DCCYWWWNNRG	-245	F
Smendoncae	g004435	ENO	Mcm1p	DCCYWWWNNRG	-244	R
Smendoncae	g004435	ENO	Mcm1p	DCCYWWWNNRG	-479	R
Smendoncae	g004435	ENO	Mcm1p	CCYWWWNNRG	-861	F
Smendoncae	g004435	ENO	Mcm1p	CCYWWWNNRG	-244	F
Smendoncae	g004435	ENO	Mcm1p	CCYWWWNNRG	-244	R
Smendoncae	g004435	ENO	Mcm1p	CCYWWWNNRG	-479	R
Smendoncae	g004435	ENO	Met31p Met32p	CTGTGGC	-815	F
Smendoncae	g004435	ENO	Mig1p Mig2p	CCCCRC	-962	F
Smendoncae	g004435	ENO	Mig1p Mig2p	CCCCRC	-502	R
Smendoncae	g004435	ENO	Mig1p	SYGGRG	-502	F
Smendoncae	g004435	ENO	Mig1p	SYGGRG	-46	R
Smendoncae	g004435	ENO	Mig1p	SYGGRG	-962	R
Smendoncae	g004435	ENO	Mot3p	AAGGKA	-448	F
Smendoncae	g004435	ENO	Mot3p	AAGGKA	-256	F
Smendoncae	g004435	ENO	Mot3p	AAGGKA	-273	R
Smendoncae	g004435	ENO	Mot3p	AAGGWT	-280	F
Smendoncae	g004435	ENO	Msn2p Msn4p Nrg1p Rph1p	CCCCT	-986	F
Smendoncae	g004435	ENO	Msn2p Msn4p Nrg1p Rph1p	CCCCT	-820	F
Smendoncae	g004435	ENO	Msn2p Msn4p Nrg1p Rph1p	CCCCT	-298	R
Smendoncae	g004435	ENO	Msn2p Msn4p Nrg1p Rph1p	CCCCT	-307	R
Smendoncae	g004435	ENO	Msn2p Msn4p Nrg1p Rph1p	CCCCT	-742	R
Smendoncae	g004435	ENO	Msn2p	RGGGG	-742	F
Smendoncae	g004435	ENO	Msn2p	RGGGG	-500	F
Smendoncae	g004435	ENO	Msn2p	RGGGG	-499	F
Smendoncae	g004435	ENO	Msn2p	RGGGG	-307	F
Smendoncae	g004435	ENO	Msn2p	RGGGG	-298	F
Smendoncae	g004435	ENO	Msn2p	RGGGG	-820	R
Smendoncae	g004435	ENO	Msn2p	RGGGG	-986	R
Smendoncae	g004435	ENO	Msn2p	RGGGG	-987	R
Smendoncae	g004435	ENO	Ndt80p	CACAAA	-940	F
Smendoncae	g004435	ENO	Ndt80p	CACAAA	-269	R
Smendoncae	g004435	ENO	Nrg1p	CCCTC	-819	F
Smendoncae	g004435	ENO	Nrg1p	CCCTC	-299	R
Smendoncae	g004435	ENO	Nrg1p	CCCTC	-791	R
Smendoncae	g004435	ENO	Oaf1p	ATTTCCGG	-139	R
Smendoncae	g004435	ENO	Rox1p	ACAAT	-838	F
Smendoncae	g004435	ENO	Rox1p	ACAAT	-750	F
Smendoncae	g004435	ENO	Rox1p	ACAAT	-595	F
Smendoncae	g004435	ENO	Rox1p	ACAAT	-781	R
Smendoncae	g004435	ENO	Rox1p	ACAAT	-835	R
Smendoncae	g004435	ENO	Rtg1p	GAGAAAAA	-605	F
Smendoncae	g004435	ENO	Rtg1p	GAAAAAC	-113	R
Smendoncae	g004435	ENO	Rtg1p	GAAAAAC	-357	R
Smendoncae	g004435	ENO	Rtg1p	GAAAAACT	-114	R
Smendoncae	g004435	ENO	Rtg3p	TCTTTT	-569	F
Smendoncae	g004435	ENO	Rtg3p	TCTTTT	-615	R
Smendoncae	g004435	ENO	Rtg3p	TCTTTT	-620	R
Smendoncae	g004435	ENO	Rtg3p	TCTTTT	-702	R
Smendoncae	g004435	ENO	Sip4p	CAAATGG	-107	F
Smendoncae	g004435	ENO	Skn7p	GGCCR	-864	R
Smendoncae	g004435	ENO	Stb5p	CGGNS	-99	R
Smendoncae	g004435	ENO	Stb5p	AACTCC	-788	R
Smendoncae	g004435	ENO	Stp2p	CNCACCNG	-734	F
Smendoncae	g004435	ENO	Tec1p	CATTCT	-610	R
Smendoncae	g004435	ENO	Tec1p	CATTCC	-970	F
Smendoncae	g004435	ENO	Tec1p	RMATTCYY	-587	F
Smendoncae	g004435	ENO	Tec1p	GAATGT	-407	R
Smendoncae	g004435	ENO	Xbp1p	CTCGA	-794	F
Smendoncae	g004435	ENO	Xbp1p	CTCGA	-793	R
Smendoncae	g004435	ENO	Yap1p	TGACAA	-780	R
Smendoncae	g004435	ENO	Zap1p	ATAACC	-278	R
Smendoncae	g004435	ENO	Zap1p	ATAACC	-442	R
Smendoncae	g004435	ENO	Com2p	AATAGGAG	-475	F
Smendoncae	g004435	ENO	Com2p	ATAGGAG	-474	F
Smendoncae	g004435	ENO	Tye7p	TCCCCTTG	-744	R
Smendoncae	g004435	ENO	Tye7p	CTCCCCTT	-743	R
Smendoncae	g004435	ENO	Tye7p	CAATCACG	-122	F
Smendoncae	g004435	ENO	Tye7p	ATCACGAG	-120	F
Smendoncae	g004435	ENO	Pho2p	WTAWTW	-918	F
Smendoncae	g004435	ENO	Pho2p	WTAWTW	-522	F
Smendoncae	g004435	ENO	Pho2p	WTAWTW	-392	F
Smendoncae	g004435	ENO	Pho2p	WTAWTW	-386	F
Smendoncae	g004435	ENO	Pho2p	WTAWTW	-381	F
Smendoncae	g004435	ENO	Pho2p	WTAWTW	-161	R
Smendoncae	g004435	ENO	Pho2p	WTAWTW	-196	R
Smendoncae	g004435	ENO	Pho2p	WTAWTW	-379	R
Smendoncae	g004435	ENO	Pho2p	WTAWTW	-425	R
Smendoncae	g004435	ENO	Pho2p	WTAWTW	-521	R
Smendoncae	g004435	ENO	Pho2p	WTAWTW	-524	R
Smendoncae	g004435	ENO	Pho2p	WTAWTW	-593	R
Smendoncae	g004435	ENO	Pho2p	WTAWTW	-900	R
Smendoncae	g004435	ENO	Mot2p	ATATA	-70	F
Smendoncae	g004435	ENO	Mot2p	ATATA	-71	R
Smendoncae	g004435	ENO	Mot2p	ATATA	-289	R
Smendoncae	g004435	ENO	Haa1p	SMGGSG	-299	F
Smendoncae	g004435	ENO	Haa1p	SMGGSG	-820	R
Smendoncae	g004435	ENO	Tda9p	GAGGGG	-299	F
Smendoncae	g004435	ENO	Tda9p	GAGGGG	-820	R
Sdispora	g001471	ENO	Abf1p	TCN{7}ACG	-851	F
Sdispora	g001471	ENO	Abf1p	TCN{7}ACG	-587	F
Sdispora	g001471	ENO	Adr1p	TTGGRG	-272	F
Sdispora	g001471	ENO	Adr1p	TTGGRG	-16	R
Sdispora	g001471	ENO	Adr1p	TTGGRG	-63	R
Sdispora	g001471	ENO	Adr1p	TTGGRG	-884	R
Sdispora	g001471	ENO	Aft2p Aft1p	YRCACCCR	-707	F
Sdispora	g001471	ENO	Ash1p	YTGAT	-591	F
Sdispora	g001471	ENO	Ash1p	YTGAT	-192	F
Sdispora	g001471	ENO	Ash1p	YTGAT	-175	F
Sdispora	g001471	ENO	Ash1p	YTGAT	-77	R
Sdispora	g001471	ENO	Ash1p	YTGAT	-241	R
Sdispora	g001471	ENO	Ash1p	YTGAT	-293	R
Sdispora	g001471	ENO	Ash1p	YTGAT	-513	R
Sdispora	g001471	ENO	Ash1p	YTGAT	-696	R
Sdispora	g001471	ENO	Ash1p	YTGAT	-901	R
Sdispora	g001471	ENO	Cat8p	GGCGGTT	-633	R
Sdispora	g001471	ENO	Cat8p	GGTGCTG	-721	R
Sdispora	g001471	ENO	Cat8p	TCCGAAG	-535	R
Sdispora	g001471	ENO	Cat8p	ACCGAGA	-356	R
Sdispora	g001471	ENO	Cat8p	GGNCNGATG	-902	R
Sdispora	g001471	ENO	Cbf1p	TCACGTT	-626	R
Sdispora	g001471	ENO	Cbf1p	TATCACGTT	-626	R
Sdispora	g001471	ENO	Cbf1p	TTATCACGT	-625	R
Sdispora	g001471	ENO	Cbf1p	TTATCACG	-624	R
Sdispora	g001471	ENO	Crz1p	GNGGCKCA	-746	F
Sdispora	g001471	ENO	Crz1p	CAGCCAC	-758	F
Sdispora	g001471	ENO	Fkh1p Fkh2p	RYMAAYA	-696	F
Sdispora	g001471	ENO	Fkh1p Fkh2p	RYMAAYA	-83	F
Sdispora	g001471	ENO	Fkh1p Fkh2p	RYMAAYA	-177	R
Sdispora	g001471	ENO	Fkh1p Fkh2p	RYMAAYA	-376	R
Sdispora	g001471	ENO	Fkh1p Fkh2p	AAACA	-802	F
Sdispora	g001471	ENO	Fkh1p Fkh2p	AAACA	-24	F
Sdispora	g001471	ENO	Gal4p	CGGN{11}CCG	-532	F
Sdispora	g001471	ENO	Gal4p	CGGN{11}CCG	-532	R
Sdispora	g001471	ENO	Gat1p Gln3p Gzf3p	GATAAG	-621	F
Sdispora	g001471	ENO	Gcn4p	TGATTCA	-332	F
Sdispora	g001471	ENO	Gcr1p	CTTCC	-145	R
Sdispora	g001471	ENO	Gcr1p	CWTCC	-145	R
Sdispora	g001471	ENO	Gcr1p	TTCCTTA	-213	F
Sdispora	g001471	ENO	Gcr1p	TGCCAGT	-687	R
Sdispora	g001471	ENO	Gcr1p	TGCCACG	-738	F
Sdispora	g001471	ENO	Gcr1p	GAAGTAA	-479	F
Sdispora	g001471	ENO	Gcr1p	AGTGCCA	-540	R
Sdispora	g001471	ENO	Gcr1p	CAACTCT	-41	R
Sdispora	g001471	ENO	Hap1p	GGNGATAA	-797	F
Sdispora	g001471	ENO	Hap1p	ACCGANA	-356	R
Sdispora	g001471	ENO	Hap1p	CNGAAAT	-185	F
Sdispora	g001471	ENO	Hap1p	CNGAAAT	-189	R
Sdispora	g001471	ENO	Hap1p	GCNGANAT	-79	R
Sdispora	g001471	ENO	Hap1p	GGNGATA	-797	F
Sdispora	g001471	ENO	Hap1p	GCCGNTA	-601	R
Sdispora	g001471	ENO	Hap4p	TTTGCC	-114	F
Sdispora	g001471	ENO	Hap4p	TTGGTC	-374	F
Sdispora	g001471	ENO	Hap4p	GCTGAT	-77	R
Sdispora	g001471	ENO	Hap4p	CTTTGG	-365	F
Sdispora	g001471	ENO	Hap4p	CTAATT	-198	R
Sdispora	g001471	ENO	Hap4p	CGCATT	-249	F
Sdispora	g001471	ENO	Hap4p	CCATAT	-152	F
Sdispora	g001471	ENO	Ino2p	GCNCATGC	-743	F
Sdispora	g001471	ENO	Ino2p	AGCACNTG	-720	F
Sdispora	g001471	ENO	Ino4p	CNCATGCC	-742	F
Sdispora	g001471	ENO	Leu3p	TTAACGG	-285	R
Sdispora	g001471	ENO	Leu3p	TCCGTTAC	-470	R
Sdispora	g001471	ENO	Leu3p	CCGTTANC	-471	R
Sdispora	g001471	ENO	Leu3p	CCGTTAC	-470	R
Sdispora	g001471	ENO	Leu3p	CCGTTAC	-602	R
Sdispora	g001471	ENO	Mal63p	MGCN{9}MGS	-841	F
Sdispora	g001471	ENO	Mal63p	MGCN{9}MGS	-268	F
Sdispora	g001471	ENO	Mal63p	MGCN{9}MGS	-825	R
Sdispora	g001471	ENO	Mal63p	CGCN{9}CGC	-841	F
Sdispora	g001471	ENO	Mig1p Mig2p	CCCCRC	-775	F
Sdispora	g001471	ENO	Mig1p	SYGGRG	-775	R
Sdispora	g001471	ENO	Mot3p	WAGGTA	-679	R
Sdispora	g001471	ENO	Mot3p	WAGGTA	-995	R
Sdispora	g001471	ENO	Mot3p	CAGGYA	-923	F
Sdispora	g001471	ENO	Mot3p	TAGGTA	-679	R
Sdispora	g001471	ENO	Mot3p	TMGGAA	-101	F
Sdispora	g001471	ENO	Mot3p	AAGGKA	-995	R
Sdispora	g001471	ENO	Mot3p	AAGGWT	-444	F
Sdispora	g001471	ENO	Mot3p	AAGGWT	-95	F
Sdispora	g001471	ENO	Msn2p	RGGGG	-64	R
Sdispora	g001471	ENO	Msn2p	RGGGG	-776	R
Sdispora	g001471	ENO	Ndt80p	CACAAA	-496	R
Sdispora	g001471	ENO	Nrg1p	CCCTC	-464	R
Sdispora	g001471	ENO	Pho4p	CACGTK	-595	F
Sdispora	g001471	ENO	Pho4p	CACGTK	-626	R
Sdispora	g001471	ENO	Pip2p	CCGNNNTA	-647	F
Sdispora	g001471	ENO	Pip2p	AACTCCGAA	-534	R
Sdispora	g001471	ENO	Rgt1p	CGGANNA	-561	R
Sdispora	g001471	ENO	Rox1p	ACAAT	-907	F
Sdispora	g001471	ENO	Rox1p	ACAAT	-459	F
Sdispora	g001471	ENO	Rtg1p Rtg3p	GTCAC	-955	F
Sdispora	g001471	ENO	Rtg1p Rtg3p	GTCAC	-121	R
Sdispora	g001471	ENO	Rtg1p Rtg3p	GGTAC	-680	R
Sdispora	g001471	ENO	Rtg1p	CGGAGAA	-561	R
Sdispora	g001471	ENO	Sip4p	GNAAAAGG	-99	F
Sdispora	g001471	ENO	Skn7p	GGCCR	-661	F
Sdispora	g001471	ENO	Skn7p	GGCCR	-662	R
Sdispora	g001471	ENO	Stb5p	CGGNS	-532	F
Sdispora	g001471	ENO	Stb5p	CGGNS	-466	F
Sdispora	g001471	ENO	Stb5p	CGGNS	-131	F
Sdispora	g001471	ENO	Stb5p	CGGNS	-134	R
Sdispora	g001471	ENO	Stb5p	CGGNS	-505	R
Sdispora	g001471	ENO	Stb5p	CGGNS	-520	R
Sdispora	g001471	ENO	Stb5p	CGGNS	-559	R
Sdispora	g001471	ENO	Stb5p	CGGNS	-649	R
Sdispora	g001471	ENO	Stb5p	TATCACC	-797	R
Sdispora	g001471	ENO	Stb5p	ACTCCG	-532	R
Sdispora	g001471	ENO	Stb5p	AACTCC	-531	R
Sdispora	g001471	ENO	Stb5p	AACACC	-573	F
Sdispora	g001471	ENO	Stb5p	AACACC	-303	R
Sdispora	g001471	ENO	Stb5p	AACACC	-764	R
Sdispora	g001471	ENO	Stb5p	AACTCCG	-532	R
Sdispora	g001471	ENO	Stp2p	CNCACCNG	-751	R
Sdispora	g001471	ENO	Upc2p	TCGTWCC	-822	F
Sdispora	g001471	ENO	Xbp1p	CTCGA	-654	R
Sdispora	g001471	ENO	Yap1p Cad1p Yap3p Cin5p Yap5p	TTACTAA	-398	R
Sdispora	g001471	ENO	Zap1p	ATAACC	-793	F
Sdispora	g001471	ENO	Zap1p	ATAACC	-161	F
Sdispora	g001471	ENO	Tye7p	CATGCCAC	-740	F
Sdispora	g001471	ENO	Pho2p	WTAWTW	-873	F
Sdispora	g001471	ENO	Pho2p	WTAWTW	-282	F
Sdispora	g001471	ENO	Pho2p	WTAWTW	-108	F
Sdispora	g001471	ENO	Pho2p	WTAWTW	-105	F
Sdispora	g001471	ENO	Pho2p	WTAWTW	-12	R
Sdispora	g001471	ENO	Pho2p	WTAWTW	-81	R
Sdispora	g001471	ENO	Pho2p	WTAWTW	-107	R
Sdispora	g001471	ENO	Mot2p	ATATA	-70	R
Sdispora	g001471	ENO	Ert1p	ACTCCGA	-533	R
Sdispora	g001471	ENO	Gcr2p	AAACAAAA	-24	F
Sdispora	g001471	ENO	Sut1p	AGTGGCAA	-420	F
Shagleri	g004028	ENO	Ace2p Swi5p	ACCAGC	-398	R
Shagleri	g004028	ENO	Ace2p Swi5p	ACCAGC	-410	R
Shagleri	g004028	ENO	Adr1p	TTGGRG	-16	R
Shagleri	g004028	ENO	Adr1p	TTGGRG	-63	R
Shagleri	g004028	ENO	Ash1p	YTGAT	-192	F
Shagleri	g004028	ENO	Ash1p	YTGAT	-175	F
Shagleri	g004028	ENO	Ash1p	YTGAT	-77	R
Shagleri	g004028	ENO	Cat8p	GCGGTTC	-652	R
Shagleri	g004028	ENO	Cat8p	TCCGAAG	-541	R
Shagleri	g004028	ENO	Cbf1p	TCACGTT	-632	R
Shagleri	g004028	ENO	Cbf1p	AGCACNTGC	-714	F
Shagleri	g004028	ENO	Cbf1p	TATCACGTT	-632	R
Shagleri	g004028	ENO	Cbf1p	TTATCACGT	-631	R
Shagleri	g004028	ENO	Cbf1p	TTATCACG	-630	R
Shagleri	g004028	ENO	Crz1p	GNGGCKCA	-740	F
Shagleri	g004028	ENO	Crz1p	CAGCCAC	-920	F
Shagleri	g004028	ENO	Fkh1p Fkh2p	RYMAAYA	-581	F
Shagleri	g004028	ENO	Fkh1p Fkh2p	RYMAAYA	-83	F
Shagleri	g004028	ENO	Fkh1p Fkh2p	RYMAAYA	-177	R
Shagleri	g004028	ENO	Fkh1p Fkh2p	RYMAAYA	-777	R
Shagleri	g004028	ENO	Fkh1p Fkh2p	AAACA	-796	F
Shagleri	g004028	ENO	Fkh1p Fkh2p	AAACA	-24	F
Shagleri	g004028	ENO	Gal4p	CGGN{11}CCG	-538	F
Shagleri	g004028	ENO	Gal4p	CGGN{11}CCG	-538	R
Shagleri	g004028	ENO	Gat1p Gln3p Gzf3p	GATAAG	-627	F
Shagleri	g004028	ENO	Gcn4p	TGATTCA	-335	F
Shagleri	g004028	ENO	Gcn4p	TGATTCA	-174	F
Shagleri	g004028	ENO	Gcr1p	CTTCC	-145	R
Shagleri	g004028	ENO	Gcr1p	CWTCC	-145	R
Shagleri	g004028	ENO	Gcr1p	TTCCTTA	-213	F
Shagleri	g004028	ENO	Gcr1p	TTCCACTA	-558	R
Shagleri	g004028	ENO	Gcr1p	TTGCTGC	-904	R
Shagleri	g004028	ENO	Gcr1p	TCCACTA	-558	R
Shagleri	g004028	ENO	Gis1p Msn2p Msn4p Rph1p Com2p Usv1p	AGGGG	-455	F
Shagleri	g004028	ENO	Gis1p Msn2p Msn4p Rph1p Com2p Usv1p	AGGGG	-813	R
Shagleri	g004028	ENO	Gln3p	GATTAG	-718	F
Shagleri	g004028	ENO	Hac1p	CAGCGTG	-835	R
Shagleri	g004028	ENO	Hac1p	CCAGC	-273	R
Shagleri	g004028	ENO	Hac1p	CCAGC	-398	R
Shagleri	g004028	ENO	Hac1p	CCAGC	-410	R
Shagleri	g004028	ENO	Hap1p	GGNGATAA	-791	F
Shagleri	g004028	ENO	Hap1p	ATNTCCG	-854	R
Shagleri	g004028	ENO	Hap1p	GCNGANAT	-79	R
Shagleri	g004028	ENO	Hap1p	GCNGANAT	-849	R
Shagleri	g004028	ENO	Hap1p	GGNGATA	-791	F
Shagleri	g004028	ENO	Hap1p	GCCGNTA	-607	R
Shagleri	g004028	ENO	Hap4p	TTTGCC	-114	F
Shagleri	g004028	ENO	Hap4p	TTGGTT	-447	F
Shagleri	g004028	ENO	Hap4p	TTGGTC	-775	F
Shagleri	g004028	ENO	Hap4p	TTGGTC	-679	F
Shagleri	g004028	ENO	Hap4p	GCTGAT	-77	R
Shagleri	g004028	ENO	Hap4p	CTAATT	-198	R
Shagleri	g004028	ENO	Hap4p	CCATAT	-152	F
Shagleri	g004028	ENO	Hap4p	ATTGGT	-433	F
Shagleri	g004028	ENO	Hap4p	AGCGCT	-417	F
Shagleri	g004028	ENO	Hap4p	AGCGCT	-417	R
Shagleri	g004028	ENO	Ino2p	GCNCATGC	-737	F
Shagleri	g004028	ENO	Ino2p	GGNACNTGC	-270	F
Shagleri	g004028	ENO	Ino2p	GGNACNTGC	-218	R
Shagleri	g004028	ENO	Ino2p	CACANNCAC	-873	F
Shagleri	g004028	ENO	Ino2p	AGCACNTG	-714	F
Shagleri	g004028	ENO	Ino2p	ACATGCGC	-267	F
Shagleri	g004028	ENO	Ino2p	ACATGCG	-267	F
Shagleri	g004028	ENO	Ino4p	TCNCNTGCT	-939	F
Shagleri	g004028	ENO	Leu3p	CCGTTAC	-608	R
Shagleri	g004028	ENO	Mac1p	TTTGCKCR	-989	F
Shagleri	g004028	ENO	Mac1p	TTTGCKCR	-823	F
Shagleri	g004028	ENO	Mal63p	MGCN{9}MGS	-698	F
Shagleri	g004028	ENO	Mal63p	MGCN{9}MGS	-686	F
Shagleri	g004028	ENO	Mal63p	MGCN{9}MGS	-648	F
Shagleri	g004028	ENO	Mal63p	MGCN{9}MGS	-411	F
Shagleri	g004028	ENO	Mal63p	MGCN{9}MGS	-372	F
Shagleri	g004028	ENO	Mal63p	MGCN{9}MGS	-274	F
Shagleri	g004028	ENO	Mal63p	MGCN{9}MGS	-273	R
Shagleri	g004028	ENO	Mal63p	MGCN{9}MGS	-371	R
Shagleri	g004028	ENO	Mal63p	MGCN{9}MGS	-410	R
Shagleri	g004028	ENO	Mal63p	MGCN{9}MGS	-414	R
Shagleri	g004028	ENO	Mal63p	MGCN{9}MGS	-832	R
Shagleri	g004028	ENO	Mal63p	MGCN{9}MGS	-945	R
Shagleri	g004028	ENO	Mal63p	MGCN{9}MGS	-991	R
Shagleri	g004028	ENO	Mal63p	MGCN{9}MGS	-998	R
Shagleri	g004028	ENO	Mal63p	CGCN{9}CGC	-686	F
Shagleri	g004028	ENO	Mal63p	CGCN{9}CGC	-372	F
Shagleri	g004028	ENO	Mal63p	CGGN{9}CGC	-854	F
Shagleri	g004028	ENO	Mal63p	CGGN{9}CGC	-666	R
Shagleri	g004028	ENO	Mcm1p	CCYWWWNNRG	-62	F
Shagleri	g004028	ENO	Met31p Met32p	CTGTGGC	-488	F
Shagleri	g004028	ENO	Mig1p Mig2p	CCCCRC	-769	F
Shagleri	g004028	ENO	Mig1p Mig2p	CCCCRC	-367	R
Shagleri	g004028	ENO	Mig1p	SYGGRG	-367	F
Shagleri	g004028	ENO	Mig1p	SYGGRG	-288	R
Shagleri	g004028	ENO	Mig1p	SYGGRG	-769	R
Shagleri	g004028	ENO	Mot3p	TMGGAA	-101	F
Shagleri	g004028	ENO	Mot3p	AAGGWT	-95	F
Shagleri	g004028	ENO	Msn2p Msn4p Nrg1p Rph1p	CCCCT	-813	F
Shagleri	g004028	ENO	Msn2p Msn4p Nrg1p Rph1p	CCCCT	-455	R
Shagleri	g004028	ENO	Msn2p	RGGGG	-455	F
Shagleri	g004028	ENO	Msn2p	RGGGG	-454	F
Shagleri	g004028	ENO	Msn2p	RGGGG	-453	F
Shagleri	g004028	ENO	Msn2p	RGGGG	-452	F
Shagleri	g004028	ENO	Msn2p	RGGGG	-64	R
Shagleri	g004028	ENO	Msn2p	RGGGG	-770	R
Shagleri	g004028	ENO	Msn2p	RGGGG	-813	R
Shagleri	g004028	ENO	Nrg1p	CCCTC	-812	F
Shagleri	g004028	ENO	Nrg1p	CCCTC	-471	R
Shagleri	g004028	ENO	Oaf1p Pip2p	CGGN{3}TNRN{8,12}CCG	-305	F
Shagleri	g004028	ENO	Oaf1p Pip2p	CGGN{3}TNRN{8,12}CCG	-305	R
Shagleri	g004028	ENO	Oaf1p	AACCCCGG	-290	F
Shagleri	g004028	ENO	Oaf1p	CCGCACTT	-649	F
Shagleri	g004028	ENO	Pho4p	CACGTK	-632	R
Shagleri	g004028	ENO	Pip2p	CCGNNNTA	-310	R
Shagleri	g004028	ENO	Pip2p	AACTCCGAA	-540	R
Shagleri	g004028	ENO	Rgt1p	CGGANNA	-356	F
Shagleri	g004028	ENO	Rgt1p	CGGANNA	-567	R
Shagleri	g004028	ENO	Rgt1p	CGGANNA	-756	R
Shagleri	g004028	ENO	Rox1p	ACAAT	-466	F
Shagleri	g004028	ENO	Rox1p	ACAAT	-436	F
Shagleri	g004028	ENO	Rox1p	ACAAT	-328	F
Shagleri	g004028	ENO	Rtg1p Rtg3p	GTCAC	-121	R
Shagleri	g004028	ENO	Rtg1p Rtg3p	GGTAC	-439	F
Shagleri	g004028	ENO	Rtg1p	CGGAGAA	-567	R
Shagleri	g004028	ENO	Sip4p	GNAAAAGG	-99	F
Shagleri	g004028	ENO	Skn7p	GGCCR	-391	F
Shagleri	g004028	ENO	Stb5p	CGGNS	-981	F
Shagleri	g004028	ENO	Stb5p	CGGNS	-854	F
Shagleri	g004028	ENO	Stb5p	CGGNS	-538	F
Shagleri	g004028	ENO	Stb5p	CGGNS	-305	F
Shagleri	g004028	ENO	Stb5p	CGGNS	-131	F
Shagleri	g004028	ENO	Stb5p	CGGNS	-134	R
Shagleri	g004028	ENO	Stb5p	CGGNS	-288	R
Shagleri	g004028	ENO	Stb5p	CGGNS	-511	R
Shagleri	g004028	ENO	Stb5p	CGGNS	-526	R
Shagleri	g004028	ENO	Stb5p	CGGNS	-565	R
Shagleri	g004028	ENO	Stb5p	CGGNS	-656	R
Shagleri	g004028	ENO	Stb5p	CGGNS	-864	R
Shagleri	g004028	ENO	Stb5p	TATCACC	-791	R
Shagleri	g004028	ENO	Stb5p	CACCGC	-864	F
Shagleri	g004028	ENO	Stb5p	ATGTCCG	-854	R
Shagleri	g004028	ENO	Stb5p	ACTCCG	-538	R
Shagleri	g004028	ENO	Stb5p	ACCCCG	-289	F
Shagleri	g004028	ENO	Stb5p	ACACCG	-305	R
Shagleri	g004028	ENO	Stb5p	AACTCC	-537	R
Shagleri	g004028	ENO	Stb5p	AACACC	-304	R
Shagleri	g004028	ENO	Stb5p	AACACC	-758	R
Shagleri	g004028	ENO	Stb5p	AACTCCG	-538	R
Shagleri	g004028	ENO	Stb5p	AACCCCG	-290	F
Shagleri	g004028	ENO	Stb5p	AACACCG	-305	R
Shagleri	g004028	ENO	Stp2p	CNCACCNG	-913	F
Shagleri	g004028	ENO	Stp2p	CNCACCNG	-409	R
Shagleri	g004028	ENO	Stp2p	CNCACCNG	-745	R
Shagleri	g004028	ENO	Tec1p	CATTCC	-817	F
Shagleri	g004028	ENO	Xbp1p	CTCGA	-501	R
Shagleri	g004028	ENO	Zap1p	ATAACC	-787	F
Shagleri	g004028	ENO	Zap1p	ATAACC	-161	F
Shagleri	g004028	ENO	Pho2p	WTAWTW	-108	F
Shagleri	g004028	ENO	Pho2p	WTAWTW	-105	F
Shagleri	g004028	ENO	Pho2p	WTAWTW	-12	R
Shagleri	g004028	ENO	Pho2p	WTAWTW	-81	R
Shagleri	g004028	ENO	Pho2p	WTAWTW	-107	R
Shagleri	g004028	ENO	Mot2p	ATATA	-70	R
Shagleri	g004028	ENO	Haa1p	AGCGAGGGG	-813	R
Shagleri	g004028	ENO	Haa1p	SMGGSG	-456	F
Shagleri	g004028	ENO	Haa1p	SMGGSG	-288	R
Shagleri	g004028	ENO	Haa1p	SMGGSG	-813	R
Shagleri	g004028	ENO	Haa1p	SMGGSG	-953	R
Shagleri	g004028	ENO	Tda9p	GAGGGG	-813	R
Shagleri	g004028	ENO	Ert1p	ACTCCGA	-539	R
Shagleri	g004028	ENO	Gcr2p	AAACAAAA	-24	F
Shagleri	g004028	ENO	Sut1p	TGTCGCCG	-981	R
Shagleri	g004028	ENO	Sut1p	GAACGCCG	-659	F
Ssilvae	g003492	FBA	Abf1p	TCN{7}ACG	-189	F
Ssilvae	g003492	FBA	Abf1p	TCN{7}ACG	-270	R
Ssilvae	g003492	FBA	Adr1p	TTGGRG	-131	F
Ssilvae	g003492	FBA	Ash1p	YTGAT	-120	F
Ssilvae	g003492	FBA	Ash1p	YTGAT	-368	R
Ssilvae	g003492	FBA	Ash1p	YTGAT	-390	R
Ssilvae	g003492	FBA	Cat8p	GCAGGCG	-437	F
Ssilvae	g003492	FBA	Cat8p	GCAGGCG	-281	R
Ssilvae	g003492	FBA	Cat8p	GCAGAAA	-376	F
Ssilvae	g003492	FBA	Cat8p	GCGGTTC	-952	R
Ssilvae	g003492	FBA	Cat8p	AGCGGCG	-232	F
Ssilvae	g003492	FBA	Cat8p	AGCGGCG	-450	R
Ssilvae	g003492	FBA	Cat8p	GGCGGTT	-951	R
Ssilvae	g003492	FBA	Cat8p	GCCGCAG	-440	F
Ssilvae	g003492	FBA	Cat8p	GCCGCAG	-175	F
Ssilvae	g003492	FBA	Cat8p	AAGCGGA	-81	R
Ssilvae	g003492	FBA	Cat8p	GGTGCTG	-330	F
Ssilvae	g003492	FBA	Cat8p	GGTGCTG	-320	R
Ssilvae	g003492	FBA	Cat8p	GAGCGGC	-516	F
Ssilvae	g003492	FBA	Cbf1p	RTCACRTG	-586	R
Ssilvae	g003492	FBA	Cbf1p	GATCACATG	-586	R
Ssilvae	g003492	FBA	Cbf1p Ino2p Ino4p Tye7p	ATCACATG	-586	R
Ssilvae	g003492	FBA	Cha4p Put3p Tea1p	CGGN{10}CCG	-461	F
Ssilvae	g003492	FBA	Cha4p Put3p Tea1p	CGGN{10}CCG	-104	F
Ssilvae	g003492	FBA	Cha4p Put3p Tea1p	CGGN{10}CCG	-104	R
Ssilvae	g003492	FBA	Cha4p Put3p Tea1p	CGGN{10}CCG	-461	R
Ssilvae	g003492	FBA	Cha4p	CGGN{10}CCA	-757	F
Ssilvae	g003492	FBA	Cha4p	CGGN{10}CCA	-761	R
Ssilvae	g003492	FBA	Crz1p	GNGGCKCA	-462	F
Ssilvae	g003492	FBA	Crz1p	GAGCCC	-25	R
Ssilvae	g003492	FBA	Cup2p	HTHNNGCTGD	-379	R
Ssilvae	g003492	FBA	Cup2p	HTHNNGCTGD	-540	R
Ssilvae	g003492	FBA	Fkh1p Fkh2p	RYMAAYA	-147	R
Ssilvae	g003492	FBA	Fkh1p Fkh2p	AAACA	-383	F
Ssilvae	g003492	FBA	Gal4p	CGGN{11}CCG	-772	F
Ssilvae	g003492	FBA	Gal4p	CGGN{11}CCG	-772	R
Ssilvae	g003492	FBA	Gcr1p	CTTCC	-981	F
Ssilvae	g003492	FBA	Gcr1p	CWTCC	-981	F
Ssilvae	g003492	FBA	Gcr1p	CWTCC	-696	F
Ssilvae	g003492	FBA	Gcr1p	CWTCC	-139	R
Ssilvae	g003492	FBA	Gcr1p	TTCAGCT	-538	R
Ssilvae	g003492	FBA	Gcr1p	TTTTTCC	-596	R
Ssilvae	g003492	FBA	Gcr1p	TTCCAAC	-634	F
Ssilvae	g003492	FBA	Gcr1p	GTCTGCT	-190	F
Ssilvae	g003492	FBA	Gcr1p	ATTCCTC	-609	R
Ssilvae	g003492	FBA	Gis1p Msn2p Msn4p Rph1p Com2p Usv1p	AGGGG	-568	F
Ssilvae	g003492	FBA	Gis1p Msn2p Msn4p Rph1p Com2p Usv1p	AGGGG	-683	R
Ssilvae	g003492	FBA	Gis1p Msn2p Msn4p Rph1p Com2p Usv1p	AGGGG	-690	R
Ssilvae	g003492	FBA	Hac1p	CAGCGTG	-743	R
Ssilvae	g003492	FBA	Hac1p	CCAGC	-708	F
Ssilvae	g003492	FBA	Hac1p	CCAGC	-321	F
Ssilvae	g003492	FBA	Hac1p	CCAGC	-234	F
Ssilvae	g003492	FBA	Hac1p	CCAGC	-142	R
Ssilvae	g003492	FBA	Hac1p	CCAGC	-186	R
Ssilvae	g003492	FBA	Hac1p	CCAGC	-327	R
Ssilvae	g003492	FBA	Hac1p	CCAGC	-354	R
Ssilvae	g003492	FBA	Hap1p	CGGN{6}CGG	-513	F
Ssilvae	g003492	FBA	Hap1p	CGGN{6}CGG	-258	F
Ssilvae	g003492	FBA	Hap1p	CGGN{6}CGG	-230	F
Ssilvae	g003492	FBA	Hap1p	CGGN{6}CGG	-448	R
Ssilvae	g003492	FBA	Hap1p	CNGATTG	-258	F
Ssilvae	g003492	FBA	Hap1p	ANCGATA	-580	F
Ssilvae	g003492	FBA	Hap1p	ATNTCCG	-90	R
Ssilvae	g003492	FBA	Hap1p	CCGAAAT	-108	R
Ssilvae	g003492	FBA	Hap1p	CNGAAAT	-108	R
Ssilvae	g003492	FBA	Hap1p	TCCGAT	-506	R
Ssilvae	g003492	FBA	Hap4p	TTGGCT	-145	F
Ssilvae	g003492	FBA	Hap4p	GCTGAT	-390	R
Ssilvae	g003492	FBA	Hap4p	CTTTGG	-133	F
Ssilvae	g003492	FBA	Hap4p	CTTTGG	-426	R
Ssilvae	g003492	FBA	Ino2p	CCTCATGC	-978	F
Ssilvae	g003492	FBA	Ino2p Ino4p	TCACATG	-586	R
Ssilvae	g003492	FBA	Ino2p	GCACANGC	-705	F
Ssilvae	g003492	FBA	Ino2p	CTCATGC	-977	F
Ssilvae	g003492	FBA	Ino2p	CACANNCAC	-704	F
Ssilvae	g003492	FBA	Ino2p	CACANNCAC	-698	F
Ssilvae	g003492	FBA	Ino2p	CACANNCAC	-269	R
Ssilvae	g003492	FBA	Ino2p	ATCACATGNT	-588	R
Ssilvae	g003492	FBA	Ino4p	TCACATGT	-587	R
Ssilvae	g003492	FBA	Ino4p	CACANGCA	-704	F
Ssilvae	g003492	FBA	Ino4p	ATCACANG	-586	R
Ssilvae	g003492	FBA	Ino4p	ATCACATGT	-587	R
Ssilvae	g003492	FBA	Leu3p	CCGTTTC	-246	F
Ssilvae	g003492	FBA	Leu3p	GCCGGTTT	-759	F
Ssilvae	g003492	FBA	Mal63p	MGCN{9}MGS	-718	F
Ssilvae	g003492	FBA	Mal63p	MGCN{9}MGS	-538	F
Ssilvae	g003492	FBA	Mal63p	MGCN{9}MGS	-450	F
Ssilvae	g003492	FBA	Mal63p	MGCN{9}MGS	-447	F
Ssilvae	g003492	FBA	Mal63p	MGCN{9}MGS	-377	F
Ssilvae	g003492	FBA	Mal63p	MGCN{9}MGS	-198	R
Ssilvae	g003492	FBA	Mal63p	MGCN{9}MGS	-288	R
Ssilvae	g003492	FBA	Mal63p	MGCN{9}MGS	-339	R
Ssilvae	g003492	FBA	Mal63p Znf1p	CGGN{9}CGG	-500	F
Ssilvae	g003492	FBA	Mal63p Znf1p	CGGN{9}CGG	-488	F
Ssilvae	g003492	FBA	Mal63p Znf1p	CGGN{9}CGG	-309	F
Ssilvae	g003492	FBA	Mal63p	CGCN{9}CGC	-450	F
Ssilvae	g003492	FBA	Mal63p	CGGN{9}CGC	-451	R
Ssilvae	g003492	FBA	Mig1p	SYGGRG	-407	F
Ssilvae	g003492	FBA	Mig1p	SYGGRG	-353	F
Ssilvae	g003492	FBA	Mig1p	SYGGRG	-344	F
Ssilvae	g003492	FBA	Mig1p	SYGGRG	-91	F
Ssilvae	g003492	FBA	Mig1p	SYGGRG	-93	R
Ssilvae	g003492	FBA	Mig1p	SYGGRG	-409	R
Ssilvae	g003492	FBA	Mig1p	SYGGRG	-710	R
Ssilvae	g003492	FBA	Mig1p	SYGGRG	-729	R
Ssilvae	g003492	FBA	Mot3p	AAGGWT	-988	R
Ssilvae	g003492	FBA	Msn2p Msn4p Nrg1p Rph1p	CCCCT	-690	F
Ssilvae	g003492	FBA	Msn2p Msn4p Nrg1p Rph1p	CCCCT	-683	F
Ssilvae	g003492	FBA	Msn2p Msn4p Nrg1p Rph1p	CCCCT	-568	R
Ssilvae	g003492	FBA	Msn2p	RGGGG	-778	F
Ssilvae	g003492	FBA	Msn2p	RGGGG	-777	F
Ssilvae	g003492	FBA	Msn2p	RGGGG	-568	F
Ssilvae	g003492	FBA	Msn2p	RGGGG	-567	F
Ssilvae	g003492	FBA	Msn2p	RGGGG	-410	R
Ssilvae	g003492	FBA	Msn2p	RGGGG	-683	R
Ssilvae	g003492	FBA	Msn2p	RGGGG	-690	R
Ssilvae	g003492	FBA	Msn2p	RGGGG	-711	R
Ssilvae	g003492	FBA	Ndt80p	CACAAA	-843	F
Ssilvae	g003492	FBA	Nrg1p	CCCTC	-682	F
Ssilvae	g003492	FBA	Nrg1p	CCCTC	-217	F
Ssilvae	g003492	FBA	Oaf1p Pip2p	CGGN{3}TNRN{8,12}CCG	-309	F
Ssilvae	g003492	FBA	Oaf1p	TCATCTCC	-129	R
Ssilvae	g003492	FBA	Oaf1p	GCCGTCCG	-504	R
Ssilvae	g003492	FBA	Oaf1p	AAAATCTCCG	-90	R
Ssilvae	g003492	FBA	Oaf1p	TTCCTCAT	-980	F
Ssilvae	g003492	FBA	Oaf1p	CTCTCCGA	-105	R
Ssilvae	g003492	FBA	Oaf1p	AAAATCTC	-88	R
Ssilvae	g003492	FBA	Ppr1p	CGGN{6}CCG	-757	F
Ssilvae	g003492	FBA	Ppr1p	CGGN{6}CCG	-297	F
Ssilvae	g003492	FBA	Ppr1p	CGGN{6}CCG	-297	R
Ssilvae	g003492	FBA	Ppr1p	CGGN{6}CCG	-757	R
Ssilvae	g003492	FBA	Rgt1p	CGGANNA	-897	F
Ssilvae	g003492	FBA	Rgt1p	CGGANNA	-597	F
Ssilvae	g003492	FBA	Rgt1p	CGGANNA	-84	R
Ssilvae	g003492	FBA	Rox1p	ACAAT	-917	F
Ssilvae	g003492	FBA	Rtg1p Rtg3p	GTCAC	-621	F
Ssilvae	g003492	FBA	Rtg1p Rtg3p	GTCAC	-97	R
Ssilvae	g003492	FBA	Rtg1p	CACGGAAAAAT	-599	F
Ssilvae	g003492	FBA	Rtg1p	ACGGAAAAAT	-598	F
Ssilvae	g003492	FBA	Rtg1p	ACGGAAAAA	-598	F
Ssilvae	g003492	FBA	Rtg1p	CGGAAAA	-597	F
Ssilvae	g003492	FBA	Rtg1p	CGGAAAA	-84	R
Ssilvae	g003492	FBA	Rtg1p	GGAANAAT	-596	F
Ssilvae	g003492	FBA	Rtg1p	CGGAANAAT	-597	F
Ssilvae	g003492	FBA	Rtg1p	GGAAAAAT	-596	F
Ssilvae	g003492	FBA	Rtg1p	GGAAAAA	-596	F
Ssilvae	g003492	FBA	Skn7p	GGCCR	-760	F
Ssilvae	g003492	FBA	Skn7p	GGCCR	-746	F
Ssilvae	g003492	FBA	Skn7p	GGCCR	-602	F
Ssilvae	g003492	FBA	Skn7p	GGCCR	-323	F
Ssilvae	g003492	FBA	Skn7p	GGCCR	-290	F
Ssilvae	g003492	FBA	Skn7p	GGCCR	-248	F
Ssilvae	g003492	FBA	Skn7p	GGCCR	-176	F
Ssilvae	g003492	FBA	Skn7p	GGCCR	-47	F
Ssilvae	g003492	FBA	Skn7p	GGCCR	-168	R
Ssilvae	g003492	FBA	Skn7p	GGCCR	-177	R
Ssilvae	g003492	FBA	Skn7p	GGCCR	-249	R
Ssilvae	g003492	FBA	Skn7p	GGCCR	-309	R
Ssilvae	g003492	FBA	Skn7p	GGCCR	-603	R
Ssilvae	g003492	FBA	Skn7p	GGCCR	-627	R
Ssilvae	g003492	FBA	Skn7p	GGCCR	-747	R
Ssilvae	g003492	FBA	Skn7p	GGCCR	-761	R
Ssilvae	g003492	FBA	Stb5p	CGGNS	-779	F
Ssilvae	g003492	FBA	Stb5p	CGGNS	-772	F
Ssilvae	g003492	FBA	Stb5p	CGGNS	-768	F
Ssilvae	g003492	FBA	Stb5p	CGGNS	-764	F
Ssilvae	g003492	FBA	Stb5p	CGGNS	-747	F
Ssilvae	g003492	FBA	Stb5p	CGGNS	-504	F
Ssilvae	g003492	FBA	Stb5p	CGGNS	-500	F
Ssilvae	g003492	FBA	Stb5p	CGGNS	-494	F
Ssilvae	g003492	FBA	Stb5p	CGGNS	-488	F
Ssilvae	g003492	FBA	Stb5p	CGGNS	-476	F
Ssilvae	g003492	FBA	Stb5p	CGGNS	-461	F
Ssilvae	g003492	FBA	Stb5p	CGGNS	-406	F
Ssilvae	g003492	FBA	Stb5p	CGGNS	-309	F
Ssilvae	g003492	FBA	Stb5p	CGGNS	-297	F
Ssilvae	g003492	FBA	Stb5p	CGGNS	-249	F
Ssilvae	g003492	FBA	Stb5p	CGGNS	-230	F
Ssilvae	g003492	FBA	Stb5p	CGGNS	-221	F
Ssilvae	g003492	FBA	Stb5p	CGGNS	-213	F
Ssilvae	g003492	FBA	Stb5p	CGGNS	-177	F
Ssilvae	g003492	FBA	Stb5p	CGGNS	-104	F
Ssilvae	g003492	FBA	Stb5p	CGGNS	-90	F
Ssilvae	g003492	FBA	Stb5p	CGGNS	-26	F
Ssilvae	g003492	FBA	Stb5p	CGGNS	-93	R
Ssilvae	g003492	FBA	Stb5p	CGGNS	-176	R
Ssilvae	g003492	FBA	Stb5p	CGGNS	-200	R
Ssilvae	g003492	FBA	Stb5p	CGGNS	-248	R
Ssilvae	g003492	FBA	Stb5p	CGGNS	-290	R
Ssilvae	g003492	FBA	Stb5p	CGGNS	-409	R
Ssilvae	g003492	FBA	Stb5p	CGGNS	-441	R
Ssilvae	g003492	FBA	Stb5p	CGGNS	-450	R
Ssilvae	g003492	FBA	Stb5p	CGGNS	-760	R
Ssilvae	g003492	FBA	Stb5p	CGGNS	-904	R
Ssilvae	g003492	FBA	Stb5p	CGGNS	-927	R
Ssilvae	g003492	FBA	Stb5p	TAACACC	-564	R
Ssilvae	g003492	FBA	Stb5p	CACCGC	-927	F
Ssilvae	g003492	FBA	Stb5p	CACCGC	-765	R
Ssilvae	g003492	FBA	Stb5p	ATCTCCG	-90	R
Ssilvae	g003492	FBA	Stb5p	ACCCCG	-94	F
Ssilvae	g003492	FBA	Stb5p	ACACCG	-476	R
Ssilvae	g003492	FBA	Stb5p	AACACC	-564	R
Ssilvae	g003492	FBA	Stb5p	TAACNCC	-564	R
Ssilvae	g003492	FBA	Stp2p	CNCACCNG	-55	F
Ssilvae	g003492	FBA	Tec1p	CATTCC	-607	R
Ssilvae	g003492	FBA	Xbp1p	CTCGA	-992	F
Ssilvae	g003492	FBA	Xbp1p	CTCGA	-206	F
Ssilvae	g003492	FBA	Xbp1p	CTCGA	-205	R
Ssilvae	g003492	FBA	Xbp1p	CTCGA	-241	R
Ssilvae	g003492	FBA	Zap1p	ATAACC	-861	F
Ssilvae	g003492	FBA	Yrr1p	WCCGYKKWW	-81	F
Ssilvae	g003492	FBA	Gsm1p	CGGNNNNNNNNCGG	-779	F
Ssilvae	g003492	FBA	Gsm1p	CGGNNNNNNNNCGG	-768	F
Ssilvae	g003492	FBA	Gsm1p	CGGNNNNNNNNCGG	-91	R
Ssilvae	g003492	FBA	Gsm1p	CGGNNNNNNNNNCGG	-500	F
Ssilvae	g003492	FBA	Gsm1p	CGGNNNNNNNNNCGG	-488	F
Ssilvae	g003492	FBA	Gsm1p	CGGNNNNNNNNNCGG	-309	F
Ssilvae	g003492	FBA	Com2p	ATAGGGT	-890	R
Ssilvae	g003492	FBA	Rim101p	CTTGGCR	-305	F
Ssilvae	g003492	FBA	Tye7p	GTCACGTCA	-621	F
Ssilvae	g003492	FBA	Tye7p	CACATGTTA	-589	R
Ssilvae	g003492	FBA	Tye7p	GTCACGTC	-621	F
Ssilvae	g003492	FBA	Tye7p	ACATGTTA	-589	R
Ssilvae	g003492	FBA	Rds1p	BCGGCCG	-250	F
Ssilvae	g003492	FBA	Rds1p	BCGGCCG	-178	F
Ssilvae	g003492	FBA	Rds1p	BCGGCCG	-177	R
Ssilvae	g003492	FBA	Pho2p	WTAWTW	-885	F
Ssilvae	g003492	FBA	Pho2p	WTAWTW	-878	F
Ssilvae	g003492	FBA	Pho2p	WTAWTW	-867	F
Ssilvae	g003492	FBA	Pho2p	WTAWTW	-864	F
Ssilvae	g003492	FBA	Pho2p	WTAWTW	-592	R
Ssilvae	g003492	FBA	Pho2p	WTAWTW	-863	R
Ssilvae	g003492	FBA	Pho2p	WTAWTW	-866	R
Ssilvae	g003492	FBA	Mot2p	ATATA	-850	F
Ssilvae	g003492	FBA	Mot2p	ATATA	-74	F
Ssilvae	g003492	FBA	Mot2p	ATATA	-75	R
Ssilvae	g003492	FBA	Mot2p	ATATA	-886	R
Ssilvae	g003492	FBA	Haa1p	SMGGSG	-462	F
Ssilvae	g003492	FBA	Haa1p	SMGGSG	-436	F
Ssilvae	g003492	FBA	Haa1p	SMGGSG	-407	F
Ssilvae	g003492	FBA	Haa1p	SMGGSG	-366	F
Ssilvae	g003492	FBA	Haa1p	SMGGSG	-231	F
Ssilvae	g003492	FBA	Haa1p	SMGGSG	-93	R
Ssilvae	g003492	FBA	Haa1p	SMGGSG	-200	R
Ssilvae	g003492	FBA	Haa1p	SMGGSG	-281	R
Ssilvae	g003492	FBA	Haa1p	SMGGSG	-409	R
Ssilvae	g003492	FBA	Haa1p	SMGGSG	-417	R
Ssilvae	g003492	FBA	Haa1p	SMGGSG	-441	R
Ssilvae	g003492	FBA	Haa1p	SMGGSG	-450	R
Ssilvae	g003492	FBA	Haa1p	SMGGSG	-683	R
Ssilvae	g003492	FBA	Haa1p	GAGGCG	-417	R
Ssilvae	g003492	FBA	Tda9p	GAGGGG	-683	R
Ssilvae	g003492	FBA	Ert1p	CTCCGGG	-92	R
Ssilvae	g003492	FBA	Ert1p	CCGCTCG	-517	R
Ssilvae	g003492	FBA	Ert1p	TCCGATG	-507	R
Ssilvae	g003492	FBA	Ert1p	TCTCCGGG	-92	R
Ssilvae	g003492	FBA	Ert1p	TTCCGTG	-599	R
Ssilvae	g003492	FBA	Ert1p	TTCCGTGG	-600	R
Ssilvae	g003492	FBA	Gcr2p	AAAGAGAG	-70	F
Ssilvae	g003492	FBA	Gcr2p	AAAGAGAG	-644	R
Ssilvae	g003492	FBA	Rds2p	AAATCTC	-88	R
Ssilvae	g003492	FBA	Sut1p	TTTTCCGC	-84	F
Ssilvae	g003492	FBA	Sut1p	CGGAAAAA	-597	F
Smendoncae	g002155	FBA	Ace2p Swi5p	ACCAGC	-861	F
Smendoncae	g002155	FBA	Adr1p	TTGGRG	-928	R
Smendoncae	g002155	FBA	Ash1p	YTGAT	-856	F
Smendoncae	g002155	FBA	Ash1p	YTGAT	-838	F
Smendoncae	g002155	FBA	Ash1p	YTGAT	-643	F
Smendoncae	g002155	FBA	Ash1p	YTGAT	-194	F
Smendoncae	g002155	FBA	Ash1p	YTGAT	-138	F
Smendoncae	g002155	FBA	Ash1p	YTGAT	-338	R
Smendoncae	g002155	FBA	Ash1p	YTGAT	-813	R
Smendoncae	g002155	FBA	Ash1p	YTGAT	-909	R
Smendoncae	g002155	FBA	Cat8p	CAAAGGG	-358	R
Smendoncae	g002155	FBA	Cat8p	ATTGGGC	-327	F
Smendoncae	g002155	FBA	Cbf1p	AGCACNTGC	-274	F
Smendoncae	g002155	FBA	Cha4p	CGGN{10}CCA	-112	F
Smendoncae	g002155	FBA	Cup2p	HTHNNGCTGD	-772	F
Smendoncae	g002155	FBA	Cup2p	HTHNNGCTGD	-200	F
Smendoncae	g002155	FBA	Cup2p	HTHNNGCTGD	-770	R
Smendoncae	g002155	FBA	Fkh1p Fkh2p	RYMAAYA	-395	R
Smendoncae	g002155	FBA	Fkh1p Fkh2p	RYMAAYA	-408	R
Smendoncae	g002155	FBA	Fkh1p Fkh2p	RYMAAYA	-645	R
Smendoncae	g002155	FBA	Fkh1p Fkh2p	RYMAAYA	-714	R
Smendoncae	g002155	FBA	Fkh1p Fkh2p	RYMAAYA	-789	R
Smendoncae	g002155	FBA	Fkh1p Fkh2p	RYMAAYA	-870	R
Smendoncae	g002155	FBA	Fkh1p Fkh2p	RYAAACAWW	-410	R
Smendoncae	g002155	FBA	Fkh1p Fkh2p	AAACA	-309	F
Smendoncae	g002155	FBA	Fkh1p Fkh2p	AAACA	-164	R
Smendoncae	g002155	FBA	Fkh1p Fkh2p	AAACA	-408	R
Smendoncae	g002155	FBA	Fkh1p Fkh2p	AAACA	-834	R
Smendoncae	g002155	FBA	Fkh1p Fkh2p	AAACA	-939	R
Smendoncae	g002155	FBA	Gcn4p	AATNAGTCA	-918	F
Smendoncae	g002155	FBA	Gcr1p	CTTCC	-75	R
Smendoncae	g002155	FBA	Gcr1p	CWTCC	-375	F
Smendoncae	g002155	FBA	Gcr1p	CWTCC	-344	F
Smendoncae	g002155	FBA	Gcr1p	CWTCC	-75	R
Smendoncae	g002155	FBA	Gcr1p	CWTCC	-602	R
Smendoncae	g002155	FBA	Gcr1p	CWTCC	-610	R
Smendoncae	g002155	FBA	Gcr1p	TTCAGCT	-768	R
Smendoncae	g002155	FBA	Gcr1p	CTTCCCCT	-78	R
Smendoncae	g002155	FBA	Gcr1p	CTTCCCC	-77	R
Smendoncae	g002155	FBA	Gis1p Msn2p Msn4p Rph1p Com2p Usv1p	AGGGG	-78	F
Smendoncae	g002155	FBA	Gis1p Msn2p Msn4p Rph1p Com2p Usv1p	AGGGG	-182	R
Smendoncae	g002155	FBA	Hac1p	CCAGC	-860	F
Smendoncae	g002155	FBA	Hac1p	CCAGC	-198	F
Smendoncae	g002155	FBA	Hap1p	CNGATTG	-340	R
Smendoncae	g002155	FBA	Hap1p	CCNANAAC	-716	R
Smendoncae	g002155	FBA	Hap2p Hap3p Hap4p Hap5p	TNATTGGT	-396	F
Smendoncae	g002155	FBA	Hap2p Hap3p Hap4p Hap5p	TNATTGGT	-726	R
Smendoncae	g002155	FBA	Hap4p	TTGGTT	-868	F
Smendoncae	g002155	FBA	Hap4p	TTGGTT	-712	F
Smendoncae	g002155	FBA	Hap4p	TTCCAT	-677	R
Smendoncae	g002155	FBA	Hap4p	GCTGAT	-857	F
Smendoncae	g002155	FBA	Hap4p	GCTGAT	-195	F
Smendoncae	g002155	FBA	Hap4p	CTTTGG	-926	R
Smendoncae	g002155	FBA	Hap4p	CTAATT	-804	R
Smendoncae	g002155	FBA	Hap4p	CTAATT	-918	R
Smendoncae	g002155	FBA	Hap4p	CCATAT	-994	R
Smendoncae	g002155	FBA	Hap4p	CATTTG	-967	R
Smendoncae	g002155	FBA	Hap4p	ATTGGT	-394	F
Smendoncae	g002155	FBA	Hap4p	ATTGGT	-726	R
Smendoncae	g002155	FBA	Hcm1p	WAAYAAACAAW	-410	R
Smendoncae	g002155	FBA	Hsf1p	NTTCNNGAAN	-980	F
Smendoncae	g002155	FBA	Hsf1p	NTTCNNGAAN	-980	R
Smendoncae	g002155	FBA	Hsf1p	TTCNNGAA	-979	F
Smendoncae	g002155	FBA	Hsf1p	TTCNNGAA	-979	R
Smendoncae	g002155	FBA	Ino2p	GGNACNTGC	-205	R
Smendoncae	g002155	FBA	Ino2p	CCACATGG	-956	F
Smendoncae	g002155	FBA	Ino2p	AGCACNTG	-274	F
Smendoncae	g002155	FBA	Ino2p	ACNTGCGG	-207	R
Smendoncae	g002155	FBA	Ino4p	CACATGG	-955	F
Smendoncae	g002155	FBA	Ino4p	ATCACANGC	-304	R
Smendoncae	g002155	FBA	Ino4p	ATCACANG	-303	R
Smendoncae	g002155	FBA	Mal63p	MGCN{9}MGS	-984	F
Smendoncae	g002155	FBA	Mal63p	MGCN{9}MGS	-274	F
Smendoncae	g002155	FBA	Mal63p	MGCN{9}MGS	-196	F
Smendoncae	g002155	FBA	Mal63p	MGCN{9}MGS	-207	R
Smendoncae	g002155	FBA	Mig1p Mig2p	CCCCRC	-212	F
Smendoncae	g002155	FBA	Mig1p	SYGGRG	-158	F
Smendoncae	g002155	FBA	Mig1p	SYGGRG	-212	R
Smendoncae	g002155	FBA	Mot3p	WAGGTA	-670	F
Smendoncae	g002155	FBA	Mot3p	WAGGTA	-658	F
Smendoncae	g002155	FBA	Mot3p	AAGAGG	-744	F
Smendoncae	g002155	FBA	Mot3p	TAGGTA	-658	F
Smendoncae	g002155	FBA	Mot3p	AAGGKA	-670	F
Smendoncae	g002155	FBA	Mot3p	AAGGKA	-73	F
Smendoncae	g002155	FBA	Mot3p	AAGGWT	-998	F
Smendoncae	g002155	FBA	Msn2p Msn4p Nrg1p Rph1p	CCCCT	-182	F
Smendoncae	g002155	FBA	Msn2p Msn4p Nrg1p Rph1p	CCCCT	-78	R
Smendoncae	g002155	FBA	Msn2p	RGGGG	-613	F
Smendoncae	g002155	FBA	Msn2p	RGGGG	-78	F
Smendoncae	g002155	FBA	Msn2p	RGGGG	-182	R
Smendoncae	g002155	FBA	Ndt80p Sum1p	GNCRCAAAW	-68	R
Smendoncae	g002155	FBA	Ndt80p	CACAAA	-67	R
Smendoncae	g002155	FBA	Ndt80p	CACAAA	-847	R
Smendoncae	g002155	FBA	Nrg1p	CCCTC	-181	F
Smendoncae	g002155	FBA	Oaf1p	TTCTCCGG	-158	R
Smendoncae	g002155	FBA	Oaf1p	CTCCGTTT	-115	R
Smendoncae	g002155	FBA	Oaf1p	CCGAGAAA	-131	F
Smendoncae	g002155	FBA	Pip2p	CCGNNNTA	-321	F
Smendoncae	g002155	FBA	Rgt1p	CGGANNA	-157	F
Smendoncae	g002155	FBA	Rox1p	ACAAT	-61	F
Smendoncae	g002155	FBA	Rox1p	ACAAT	-410	R
Smendoncae	g002155	FBA	Rtg1p Rtg3p	GTCAC	-230	F
Smendoncae	g002155	FBA	Rtg1p Rtg3p	GTCAC	-64	R
Smendoncae	g002155	FBA	Rtg1p	GAGAAAAA	-129	F
Smendoncae	g002155	FBA	Rtg1p	CGGAGAA	-157	F
Smendoncae	g002155	FBA	Rtg1p	CCGGAGAA	-158	F
Smendoncae	g002155	FBA	Rtg3p	GTCATC	-540	R
Smendoncae	g002155	FBA	Rtg3p	TTCATT	-733	F
Smendoncae	g002155	FBA	Sip4p	CCAAAGG	-926	F
Smendoncae	g002155	FBA	Sip4p	CAAATGG	-967	F
Smendoncae	g002155	FBA	Skn7p	GGCCR	-323	F
Smendoncae	g002155	FBA	Skn7p	GGCCR	-133	F
Smendoncae	g002155	FBA	Skn7p	GGCCR	-134	R
Smendoncae	g002155	FBA	Stb5p	CGGNS	-157	F
Smendoncae	g002155	FBA	Stb5p	CGGNS	-112	F
Smendoncae	g002155	FBA	Stb5p	CGGNS	-133	R
Smendoncae	g002155	FBA	Stb5p	CGGNS	-209	R
Smendoncae	g002155	FBA	Stb5p	CGGNS	-323	R
Smendoncae	g002155	FBA	Stb5p	TAACACC	-950	R
Smendoncae	g002155	FBA	Stb5p	CACCGC	-209	F
Smendoncae	g002155	FBA	Stb5p	AACACC	-950	R
Smendoncae	g002155	FBA	Stb5p	TAACNCC	-950	R
Smendoncae	g002155	FBA	Stb5p	ATAACACC	-950	R
Smendoncae	g002155	FBA	Stb5p	ATAACNCC	-950	R
Smendoncae	g002155	FBA	Ste12p	TGAAACA	-939	R
Smendoncae	g002155	FBA	Ste12p	MTGAAACA	-939	R
Smendoncae	g002155	FBA	Ste12p	GGAAACA	-164	R
Smendoncae	g002155	FBA	Ste12p	TGTTTCA	-939	F
Smendoncae	g002155	FBA	Tec1p	CATTCT	-246	F
Smendoncae	g002155	FBA	Tec1p	CATTCTT	-246	F
Smendoncae	g002155	FBA	Tec1p	RMATTCYY	-247	F
Smendoncae	g002155	FBA	Tec1p	RMATTCYY	-217	F
Smendoncae	g002155	FBA	War1p	CGGN{23}CCG	-157	F
Smendoncae	g002155	FBA	War1p	CGGN{23}CCG	-157	R
Smendoncae	g002155	FBA	Yap1p	TGACTAA	-916	R
Smendoncae	g002155	FBA	Yap1p	TGACAA	-63	F
Smendoncae	g002155	FBA	Yrr1p	WCCGYKKWW	-117	R
Smendoncae	g002155	FBA	Gsm1p	CGGNNNNNNNNCGG	-263	R
Smendoncae	g002155	FBA	Tye7p	GACATCAC	-300	R
Smendoncae	g002155	FBA	Tye7p	TCACNTGGT	-890	F
Smendoncae	g002155	FBA	Tye7p	CATCAGCT	-858	R
Smendoncae	g002155	FBA	Tye7p	CACATGGT	-955	F
Smendoncae	g002155	FBA	Pho2p	WTAWTW	-946	F
Smendoncae	g002155	FBA	Pho2p	WTAWTW	-630	F
Smendoncae	g002155	FBA	Pho2p	WTAWTW	-402	F
Smendoncae	g002155	FBA	Pho2p	WTAWTW	-399	F
Smendoncae	g002155	FBA	Pho2p	WTAWTW	-385	F
Smendoncae	g002155	FBA	Pho2p	WTAWTW	-382	F
Smendoncae	g002155	FBA	Pho2p	WTAWTW	-330	F
Smendoncae	g002155	FBA	Pho2p	WTAWTW	-83	F
Smendoncae	g002155	FBA	Pho2p	WTAWTW	-381	R
Smendoncae	g002155	FBA	Pho2p	WTAWTW	-384	R
Smendoncae	g002155	FBA	Pho2p	WTAWTW	-398	R
Smendoncae	g002155	FBA	Pho2p	WTAWTW	-401	R
Smendoncae	g002155	FBA	Pho2p	WTAWTW	-632	R
Smendoncae	g002155	FBA	Pho2p	WTAWTW	-682	R
Smendoncae	g002155	FBA	Pho2p	WTAWTW	-723	R
Smendoncae	g002155	FBA	Pho2p	WTAWTW	-945	R
Smendoncae	g002155	FBA	Haa1p	SMGGSG	-182	R
Smendoncae	g002155	FBA	Tda9p	GAGGGG	-182	R
Smendoncae	g002155	FBA	Ert1p	CTCCGGG	-159	R
Smendoncae	g002155	FBA	Ert1p	CCGAGAA	-131	F
Smendoncae	g002155	FBA	Ert1p	TCTCCGGG	-159	R
Smendoncae	g002155	FBA	Ert1p	TTTCTCNG	-131	R
Smendoncae	g002155	FBA	Ert1p	TTNTCCGG	-158	R
Smendoncae	g002155	FBA	Sut1p	GCCGAGAAA	-132	F
Sdispora	g000153	FBA	Abf1p	TCN{7}ACG	-739	F
Sdispora	g000153	FBA	Abf1p	TCN{7}ACG	-747	R
Sdispora	g000153	FBA	Abf1p	RTCRN{6}ACGNR	-740	F
Sdispora	g000153	FBA	Aca1p Cst6p Gcn4p Sko1p	TTACGTAA	-925	F
Sdispora	g000153	FBA	Aca1p Cst6p Gcn4p Sko1p	TTACGTAA	-925	R
Sdispora	g000153	FBA	Ace2p Swi5p	ACCAGC	-592	R
Sdispora	g000153	FBA	Adr1p	TTGGRG	-525	R
Sdispora	g000153	FBA	Ash1p	YTGAT	-566	F
Sdispora	g000153	FBA	Ash1p	YTGAT	-6	R
Sdispora	g000153	FBA	Ash1p	YTGAT	-21	R
Sdispora	g000153	FBA	Ash1p	YTGAT	-31	R
Sdispora	g000153	FBA	Ash1p	YTGAT	-266	R
Sdispora	g000153	FBA	Ash1p	YTGAT	-444	R
Sdispora	g000153	FBA	Cat8p	CTACGGC	-491	R
Sdispora	g000153	FBA	Cat8p	TCCGAAG	-896	F
Sdispora	g000153	FBA	Cbf1p Gcn4p	CACGTG	-731	F
Sdispora	g000153	FBA	Cbf1p Gcn4p	CACGTG	-731	R
Sdispora	g000153	FBA	Cbf1p	AAANCACGTG	-735	F
Sdispora	g000153	FBA	Cbf1p	AACCACGTG	-734	F
Sdispora	g000153	FBA	Cbf1p	AANCACGTG	-734	F
Sdispora	g000153	FBA	Cbf1p	CANCACGTG	-731	R
Sdispora	g000153	FBA	Cbf1p Tye7p	CACGTGGT	-731	F
Sdispora	g000153	FBA	Cbf1p Tye7p	CACGTGGT	-733	R
Sdispora	g000153	FBA	Cha4p	CGGN{10}CCA	-202	F
Sdispora	g000153	FBA	Cup2p	HTHNNGCTGD	-313	F
Sdispora	g000153	FBA	Fkh1p Fkh2p	GTMAACAA	-512	R
Sdispora	g000153	FBA	Fkh1p Fkh2p	GTMAACAA	-642	R
Sdispora	g000153	FBA	Fkh1p Fkh2p	RYMAAYA	-763	F
Sdispora	g000153	FBA	Fkh1p Fkh2p	RYMAAYA	-444	F
Sdispora	g000153	FBA	Fkh1p Fkh2p	RYMAAYA	-31	F
Sdispora	g000153	FBA	Fkh1p Fkh2p	RYMAAYA	-21	F
Sdispora	g000153	FBA	Fkh1p Fkh2p	RYMAAYA	-511	R
Sdispora	g000153	FBA	Fkh1p Fkh2p	RYMAAYA	-641	R
Sdispora	g000153	FBA	Fkh1p Fkh2p	RYMAAYA	-972	R
Sdispora	g000153	FBA	Fkh1p Fkh2p	AAACA	-703	F
Sdispora	g000153	FBA	Fkh1p Fkh2p	AAACA	-389	F
Sdispora	g000153	FBA	Fkh1p Fkh2p	AAACA	-270	F
Sdispora	g000153	FBA	Fkh1p Fkh2p	AAACA	-786	R
Sdispora	g000153	FBA	Gal4p	CGGN{11}CCG	-164	F
Sdispora	g000153	FBA	Gal4p	CGGN{11}CCG	-164	R
Sdispora	g000153	FBA	Gcr1p	CTTCC	-192	F
Sdispora	g000153	FBA	Gcr1p	CTTCC	-744	R
Sdispora	g000153	FBA	Gcr1p	CWTCC	-250	F
Sdispora	g000153	FBA	Gcr1p	CWTCC	-192	F
Sdispora	g000153	FBA	Gcr1p	CWTCC	-108	R
Sdispora	g000153	FBA	Gcr1p	CWTCC	-744	R
Sdispora	g000153	FBA	Gcr1p	TTCNTNTTT	-875	R
Sdispora	g000153	FBA	Gcr1p	TTCCTTA	-436	R
Sdispora	g000153	FBA	Gcr1p	TTTTTCC	-184	R
Sdispora	g000153	FBA	Gcr1p	GGCCTCG	-519	F
Sdispora	g000153	FBA	Gcr1p	CATCCTC	-110	R
Sdispora	g000153	FBA	Gis1p Msn2p Msn4p Rph1p Com2p Usv1p	AGGGG	-98	R
Sdispora	g000153	FBA	Hac1p	CCAGC	-547	R
Sdispora	g000153	FBA	Hac1p	CCAGC	-592	R
Sdispora	g000153	FBA	Hap1p	CNGATTG	-566	F
Sdispora	g000153	FBA	Hap1p	ATNTCCG	-164	R
Sdispora	g000153	FBA	Hap1p	CCGAAAT	-206	R
Sdispora	g000153	FBA	Hap1p	CNGAAAT	-206	R
Sdispora	g000153	FBA	Hap1p	GCNGANAT	-165	F
Sdispora	g000153	FBA	Hap4p	TTTGCC	-707	R
Sdispora	g000153	FBA	Hap4p	TTGGTC	-637	R
Sdispora	g000153	FBA	Hap4p	TTCCAT	-394	R
Sdispora	g000153	FBA	Hap4p	TTCCAT	-773	R
Sdispora	g000153	FBA	Hap4p	GCTGAT	-567	F
Sdispora	g000153	FBA	Hap4p	CTTGGTC	-637	R
Sdispora	g000153	FBA	Hap4p	ATTGGT	-385	R
Sdispora	g000153	FBA	Hap4p	ATTGGT	-654	R
Sdispora	g000153	FBA	Hsf1p	NTTCNNGAAN	-914	F
Sdispora	g000153	FBA	Hsf1p	NTTCNNGAAN	-914	R
Sdispora	g000153	FBA	Hsf1p	TTCNNGAA	-913	F
Sdispora	g000153	FBA	Hsf1p	TTCNNGAA	-913	R
Sdispora	g000153	FBA	Ime1p	TTTTCHHCG	-215	R
Sdispora	g000153	FBA	Ino2p	ATATGCA	-244	F
Sdispora	g000153	FBA	Leu3p	CCGTTAC	-921	R
Sdispora	g000153	FBA	Lys14p	TCCRNYGGA	-190	F
Sdispora	g000153	FBA	Lys14p	TCCRNYGGA	-190	R
Sdispora	g000153	FBA	Mal63p	MGCN{9}MGS	-309	F
Sdispora	g000153	FBA	Mal63p	MGCN{9}MGS	-490	R
Sdispora	g000153	FBA	Mal63p	MGCN{9}MGS	-579	R
Sdispora	g000153	FBA	Mig1p	SYGGRG	-152	R
Sdispora	g000153	FBA	Mot3p	WAGGTA	-316	R
Sdispora	g000153	FBA	Mot3p	TAGGAT	-249	R
Sdispora	g000153	FBA	Mot3p	AAGGKA	-316	R
Sdispora	g000153	FBA	Mot3p	AAGGWT	-381	R
Sdispora	g000153	FBA	Msn2p Msn4p Nrg1p Rph1p	CCCCT	-98	F
Sdispora	g000153	FBA	Msn2p	RGGGG	-98	R
Sdispora	g000153	FBA	Oaf1p	CTCTCCGA	-203	R
Sdispora	g000153	FBA	Oaf1p	AGAACTCC	-624	R
Sdispora	g000153	FBA	Pho4p	CACGTK	-731	F
Sdispora	g000153	FBA	Pho4p	CACGTK	-731	R
Sdispora	g000153	FBA	Rgt1p	CGGANNA	-377	R
Sdispora	g000153	FBA	Rox1p	ACAAT	-287	F
Sdispora	g000153	FBA	Rox1p	ACAAT	-650	R
Sdispora	g000153	FBA	Rox1p	ACAAT	-687	R
Sdispora	g000153	FBA	Rox1p	ACAAT	-815	R
Sdispora	g000153	FBA	Rtg1p	CGGAAAA	-377	R
Sdispora	g000153	FBA	Rtg1p	GGAAAAA	-184	F
Sdispora	g000153	FBA	Rtg3p	GTCATCC	-252	F
Sdispora	g000153	FBA	Rtg3p	GTCATC	-252	F
Sdispora	g000153	FBA	Rtg3p	TTCATT	-938	R
Sdispora	g000153	FBA	Rtg3p	TCTTTT	-966	F
Sdispora	g000153	FBA	Rtg3p	TCTTTT	-181	R
Sdispora	g000153	FBA	Rtg3p	TCTTTT	-873	R
Sdispora	g000153	FBA	Sip4p	GNAAAAGG	-379	R
Sdispora	g000153	FBA	Skn7p	GGCCR	-278	R
Sdispora	g000153	FBA	Stb5p	CGGNS	-215	F
Sdispora	g000153	FBA	Stb5p	CGGNS	-202	F
Sdispora	g000153	FBA	Stb5p	CGGNS	-164	F
Sdispora	g000153	FBA	Stb5p	CGGNS	-152	R
Sdispora	g000153	FBA	Stb5p	CGGNS	-897	R
Sdispora	g000153	FBA	Stb5p	CACCGC	-216	R
Sdispora	g000153	FBA	Stb5p	ATGTCCG	-164	R
Sdispora	g000153	FBA	Stb5p	AAGTCCG	-899	F
Sdispora	g000153	FBA	Stb5p	AACTCC	-156	F
Sdispora	g000153	FBA	Stb5p	AACTCC	-624	R
Sdispora	g000153	FBA	Stb5p	AACACC	-388	F
Sdispora	g000153	FBA	Stb5p	AAACACC	-389	F
Sdispora	g000153	FBA	Stb5p	AAAACACC	-390	F
Sdispora	g000153	FBA	Tec1p	CATTCC	-87	R
Sdispora	g000153	FBA	Tec1p	RMATTCYY	-88	R
Sdispora	g000153	FBA	Tec1p	GAATGT	-86	F
Sdispora	g000153	FBA	Tec1p	RGAATGT	-87	F
Sdispora	g000153	FBA	Xbp1p	CTCGA	-675	F
Sdispora	g000153	FBA	Yap1p	TGACTAA	-766	R
Sdispora	g000153	FBA	Yap1p	TGACAA	-649	R
Sdispora	g000153	FBA	Tye7p	CAGCTGCT	-596	R
Sdispora	g000153	FBA	Tye7p	CTTTACGT	-752	F
Sdispora	g000153	FBA	Tye7p	CACCTTCC	-195	F
Sdispora	g000153	FBA	Tye7p	CACCACGT	-730	R
Sdispora	g000153	FBA	Tye7p	ATGAATTT	-937	F
Sdispora	g000153	FBA	Pho2p	WTAWTW	-987	F
Sdispora	g000153	FBA	Pho2p	WTAWTW	-984	F
Sdispora	g000153	FBA	Pho2p	WTAWTW	-981	F
Sdispora	g000153	FBA	Pho2p	WTAWTW	-962	F
Sdispora	g000153	FBA	Pho2p	WTAWTW	-955	F
Sdispora	g000153	FBA	Pho2p	WTAWTW	-952	F
Sdispora	g000153	FBA	Pho2p	WTAWTW	-931	F
Sdispora	g000153	FBA	Pho2p	WTAWTW	-928	F
Sdispora	g000153	FBA	Pho2p	WTAWTW	-882	F
Sdispora	g000153	FBA	Pho2p	WTAWTW	-759	F
Sdispora	g000153	FBA	Pho2p	WTAWTW	-260	F
Sdispora	g000153	FBA	Pho2p	WTAWTW	-53	F
Sdispora	g000153	FBA	Pho2p	WTAWTW	-27	F
Sdispora	g000153	FBA	Pho2p	WTAWTW	-26	R
Sdispora	g000153	FBA	Pho2p	WTAWTW	-36	R
Sdispora	g000153	FBA	Pho2p	WTAWTW	-55	R
Sdispora	g000153	FBA	Pho2p	WTAWTW	-81	R
Sdispora	g000153	FBA	Pho2p	WTAWTW	-881	R
Sdispora	g000153	FBA	Pho2p	WTAWTW	-930	R
Sdispora	g000153	FBA	Pho2p	WTAWTW	-954	R
Sdispora	g000153	FBA	Pho2p	WTAWTW	-980	R
Sdispora	g000153	FBA	Pho2p	WTAWTW	-983	R
Sdispora	g000153	FBA	Pho2p	WTAWTW	-986	R
Sdispora	g000153	FBA	Pho2p	WTAWTW	-989	R
Sdispora	g000153	FBA	Mot2p	ATATA	-778	F
Sdispora	g000153	FBA	Mot2p	ATATA	-119	F
Sdispora	g000153	FBA	Mot2p	ATATA	-245	R
Sdispora	g000153	FBA	Mot2p	ATATA	-779	R
Sdispora	g000153	FBA	Haa1p	SMGGSG	-98	R
Sdispora	g000153	FBA	Haa1p	SMGGSG	-152	R
Sdispora	g000153	FBA	Gcr2p	ATGGAAAA	-394	F
Sdispora	g000153	FBA	Sut1p	CACGGCAT	-537	F
Shagleri	g002883	FBA	Aca1p Cst6p Gcn4p Sko1p	TTACGTAA	-916	F
Shagleri	g002883	FBA	Aca1p Cst6p Gcn4p Sko1p	TTACGTAA	-916	R
Shagleri	g002883	FBA	Ace2p Swi5p	ACCAGC	-592	R
Shagleri	g002883	FBA	Adr1p	TTGGRG	-525	R
Shagleri	g002883	FBA	Ash1p	YTGAT	-956	F
Shagleri	g002883	FBA	Ash1p	YTGAT	-566	F
Shagleri	g002883	FBA	Ash1p	YTGAT	-21	R
Shagleri	g002883	FBA	Ash1p	YTGAT	-31	R
Shagleri	g002883	FBA	Ash1p	YTGAT	-265	R
Shagleri	g002883	FBA	Cat8p	CTACGGC	-491	R
Shagleri	g002883	FBA	Cat8p	TCCGAAG	-887	F
Shagleri	g002883	FBA	Cat8p	GGCTACG	-806	R
Shagleri	g002883	FBA	Cbf1p	RTCACGTG	-734	R
Shagleri	g002883	FBA	Cbf1p	RTCACRTG	-734	R
Shagleri	g002883	FBA	Cbf1p Gcn4p	CACGTG	-752	F
Shagleri	g002883	FBA	Cbf1p Gcn4p	CACGTG	-734	F
Shagleri	g002883	FBA	Cbf1p Gcn4p	CACGTG	-734	R
Shagleri	g002883	FBA	Cbf1p Gcn4p	CACGTG	-752	R
Shagleri	g002883	FBA	Cbf1p	AAANCACGTG	-738	F
Shagleri	g002883	FBA	Cbf1p	AACCACGTG	-737	F
Shagleri	g002883	FBA	Cbf1p	AANCACGTG	-737	F
Shagleri	g002883	FBA	Cbf1p	CANCACGTG	-734	R
Shagleri	g002883	FBA	Cbf1p	CACGTGAACA	-756	R
Shagleri	g002883	FBA	Cbf1p	CACGTGGAG	-752	F
Shagleri	g002883	FBA	Cbf1p Tye7p	CACGTGGT	-736	R
Shagleri	g002883	FBA	Cbf1p	TCACGTGGAG	-753	F
Shagleri	g002883	FBA	Cha4p	CGGN{10}CCA	-202	F
Shagleri	g002883	FBA	Cup2p	HTHNNGCTGD	-465	F
Shagleri	g002883	FBA	Fkh1p Fkh2p	GTMAACAA	-512	R
Shagleri	g002883	FBA	Fkh1p Fkh2p	RYMAAYA	-364	F
Shagleri	g002883	FBA	Fkh1p Fkh2p	RYMAAYA	-31	F
Shagleri	g002883	FBA	Fkh1p Fkh2p	RYMAAYA	-21	F
Shagleri	g002883	FBA	Fkh1p Fkh2p	RYMAAYA	-511	R
Shagleri	g002883	FBA	Fkh1p Fkh2p	RYMAAYA	-963	R
Shagleri	g002883	FBA	Fkh1p Fkh2p	AAACA	-894	F
Shagleri	g002883	FBA	Fkh1p Fkh2p	AAACA	-389	F
Shagleri	g002883	FBA	Fkh1p Fkh2p	AAACA	-794	R
Shagleri	g002883	FBA	Gal4p	CGGN{11}CCG	-164	F
Shagleri	g002883	FBA	Gal4p	CGGN{11}CCG	-164	R
Shagleri	g002883	FBA	Gcn4p	TGACTGA	-352	R
Shagleri	g002883	FBA	Gcr1p	CTTCC	-192	F
Shagleri	g002883	FBA	Gcr1p	CWTCC	-249	F
Shagleri	g002883	FBA	Gcr1p	CWTCC	-192	F
Shagleri	g002883	FBA	Gcr1p	TTCCTTA	-436	R
Shagleri	g002883	FBA	Gcr1p	TTCCTTA	-911	R
Shagleri	g002883	FBA	Gcr1p	TTTTTCC	-184	R
Shagleri	g002883	FBA	Gcr1p	GGCCTCG	-519	F
Shagleri	g002883	FBA	Gis1p Msn2p Msn4p Rph1p Com2p Usv1p	AGGGG	-98	R
Shagleri	g002883	FBA	Hac1p	CAGCGTG	-570	R
Shagleri	g002883	FBA	Hac1p	CCAGC	-646	F
Shagleri	g002883	FBA	Hac1p	CCAGC	-547	R
Shagleri	g002883	FBA	Hac1p	CCAGC	-592	R
Shagleri	g002883	FBA	Hac1p	CCAGC	-640	R
Shagleri	g002883	FBA	Hap1p	GGNGATAA	-446	R
Shagleri	g002883	FBA	Hap1p	CNGATTG	-566	F
Shagleri	g002883	FBA	Hap1p	ATNTCCG	-164	R
Shagleri	g002883	FBA	Hap1p	CCGAAAT	-206	R
Shagleri	g002883	FBA	Hap1p	CNGAAAT	-206	R
Shagleri	g002883	FBA	Hap1p	GCNGANAT	-850	F
Shagleri	g002883	FBA	Hap1p	GCNGANAT	-165	F
Shagleri	g002883	FBA	Hap1p	GGNGATA	-445	R
Shagleri	g002883	FBA	Hap4p	TTCCAT	-453	F
Shagleri	g002883	FBA	Hap4p	TTCCAT	-394	R
Shagleri	g002883	FBA	Hap4p	GCTGAT	-567	F
Shagleri	g002883	FBA	Hap4p	CTAATT	-764	F
Shagleri	g002883	FBA	Hap4p	ATTGGT	-385	R
Shagleri	g002883	FBA	Hap4p	ATTCGC	-725	R
Shagleri	g002883	FBA	Hap4p	AGCGCT	-550	F
Shagleri	g002883	FBA	Hap4p	AGCGCT	-550	R
Shagleri	g002883	FBA	Ime1p	TTTTCHHCG	-215	R
Shagleri	g002883	FBA	Ino2p	TTCNCGTG	-754	F
Shagleri	g002883	FBA	Ino2p	TTCACGTG	-754	F
Shagleri	g002883	FBA	Ino2p Ino4p Met4p Tye7p	TCACGTG	-753	F
Shagleri	g002883	FBA	Ino2p Ino4p Met4p Tye7p	TCACGTG	-734	R
Shagleri	g002883	FBA	Ino2p	ATATGCA	-243	F
Shagleri	g002883	FBA	Ino4p	TTCACANGC	-275	R
Shagleri	g002883	FBA	Ino4p	TTCACAGGC	-275	R
Shagleri	g002883	FBA	Ino4p	ATCACGTG	-734	R
Shagleri	g002883	FBA	Leu3p	GCAGAAC	-706	F
Shagleri	g002883	FBA	Lys14p	TCCRNYGGA	-190	F
Shagleri	g002883	FBA	Lys14p	TCCRNYGGA	-190	R
Shagleri	g002883	FBA	Mal63p	MGCN{9}MGS	-644	F
Shagleri	g002883	FBA	Mal63p	MGCN{9}MGS	-490	R
Shagleri	g002883	FBA	Mal63p	MGCN{9}MGS	-579	R
Shagleri	g002883	FBA	Mcm1p	DCCYWWWNNRG	-333	F
Shagleri	g002883	FBA	Mcm1p	DCCYWWWNNRG	-331	R
Shagleri	g002883	FBA	Mcm1p	CCYWWWNNRG	-332	F
Shagleri	g002883	FBA	Mcm1p	CCYWWWNNRG	-331	F
Shagleri	g002883	FBA	Mcm1p	CCYWWWNNRG	-331	R
Shagleri	g002883	FBA	Mig1p Mig2p	CCCCRC	-823	R
Shagleri	g002883	FBA	Mig1p	SYGGRG	-823	F
Shagleri	g002883	FBA	Mig1p	SYGGRG	-749	F
Shagleri	g002883	FBA	Mig1p	SYGGRG	-95	F
Shagleri	g002883	FBA	Mig1p	SYGGRG	-152	R
Shagleri	g002883	FBA	Mot3p	CAGGYA	-858	R
Shagleri	g002883	FBA	Mot3p	TAGGAT	-248	R
Shagleri	g002883	FBA	Mot3p	AAGGWT	-302	R
Shagleri	g002883	FBA	Mot3p	AAGGWT	-381	R
Shagleri	g002883	FBA	Msn2p Msn4p Nrg1p Rph1p	CCCCT	-98	F
Shagleri	g002883	FBA	Msn2p	RGGGG	-98	R
Shagleri	g002883	FBA	Ndt80p	CACAAA	-372	F
Shagleri	g002883	FBA	Oaf1p	CTCTCCGA	-203	R
Shagleri	g002883	FBA	Pho4p	CACGTK	-752	F
Shagleri	g002883	FBA	Pho4p	CACGTK	-734	F
Shagleri	g002883	FBA	Pho4p	CACGTK	-734	R
Shagleri	g002883	FBA	Pho4p	CACGTK	-752	R
Shagleri	g002883	FBA	Rox1p	ACAAT	-286	F
Shagleri	g002883	FBA	Rtg1p Rtg3p	GGTAC	-838	R
Shagleri	g002883	FBA	Rtg1p	GGAAAAA	-184	F
Shagleri	g002883	FBA	Rtg3p	GTCATCC	-251	F
Shagleri	g002883	FBA	Rtg3p	GTCATC	-251	F
Shagleri	g002883	FBA	Rtg3p	TTCATT	-929	R
Shagleri	g002883	FBA	Rtg3p	TCTTTT	-181	R
Shagleri	g002883	FBA	Sip4p	GNAAAAGG	-379	R
Shagleri	g002883	FBA	Sip4p	GAATGGA	-86	F
Shagleri	g002883	FBA	Skn7p	GGCCR	-681	F
Shagleri	g002883	FBA	Skn7p	GGCCR	-637	F
Shagleri	g002883	FBA	Skn7p	GGCCR	-638	R
Shagleri	g002883	FBA	Skn7p	GGCCR	-682	R
Shagleri	g002883	FBA	Stb5p	CGGNS	-535	F
Shagleri	g002883	FBA	Stb5p	CGGNS	-215	F
Shagleri	g002883	FBA	Stb5p	CGGNS	-202	F
Shagleri	g002883	FBA	Stb5p	CGGNS	-164	F
Shagleri	g002883	FBA	Stb5p	CGGNS	-152	R
Shagleri	g002883	FBA	Stb5p	CGGNS	-279	R
Shagleri	g002883	FBA	Stb5p	CGGNS	-609	R
Shagleri	g002883	FBA	Stb5p	CGGNS	-888	R
Shagleri	g002883	FBA	Stb5p	TATCACC	-445	F
Shagleri	g002883	FBA	Stb5p	TANCNCCG	-282	F
Shagleri	g002883	FBA	Stb5p	TAANNCCG	-282	F
Shagleri	g002883	FBA	Stb5p	TAACNCCG	-282	F
Shagleri	g002883	FBA	Stb5p	TAACACCGC	-282	F
Shagleri	g002883	FBA	Stb5p	TAACACCG	-282	F
Shagleri	g002883	FBA	Stb5p	TAACACC	-282	F
Shagleri	g002883	FBA	Stb5p	CACCGC	-279	F
Shagleri	g002883	FBA	Stb5p	CACCGC	-216	R
Shagleri	g002883	FBA	Stb5p	ATGTCCG	-164	R
Shagleri	g002883	FBA	Stb5p	ATAACNCCG	-283	F
Shagleri	g002883	FBA	Stb5p	ATAACACCGC	-283	F
Shagleri	g002883	FBA	Stb5p	ATAACACCG	-283	F
Shagleri	g002883	FBA	Stb5p	ACACCGC	-280	F
Shagleri	g002883	FBA	Stb5p	ACACCG	-280	F
Shagleri	g002883	FBA	Stb5p	AAGTCCG	-890	F
Shagleri	g002883	FBA	Stb5p	AACTCC	-156	F
Shagleri	g002883	FBA	Stb5p	AACACCGC	-281	F
Shagleri	g002883	FBA	Stb5p	AACACC	-388	F
Shagleri	g002883	FBA	Stb5p	AACACC	-281	F
Shagleri	g002883	FBA	Stb5p	AAACACC	-389	F
Shagleri	g002883	FBA	Stb5p	TAACNCC	-282	F
Shagleri	g002883	FBA	Stb5p	ATAACACC	-283	F
Shagleri	g002883	FBA	Stb5p	AAAACACC	-390	F
Shagleri	g002883	FBA	Stb5p	ATAACNCC	-283	F
Shagleri	g002883	FBA	Stb5p	AACACCG	-281	F
Shagleri	g002883	FBA	Tec1p	RMATTCYY	-909	R
Shagleri	g002883	FBA	Yap1p	TKACAAA	-366	F
Shagleri	g002883	FBA	Tye7p	GACATCAC	-869	F
Shagleri	g002883	FBA	Tye7p	CAGCTGCT	-645	F
Shagleri	g002883	FBA	Tye7p	CAGCTGCT	-483	F
Shagleri	g002883	FBA	Tye7p	CAGCTGCT	-596	R
Shagleri	g002883	FBA	Tye7p	TCNCGTGGT	-736	R
Shagleri	g002883	FBA	Tye7p	TCACNTGGT	-736	R
Shagleri	g002883	FBA	Tye7p	CTCCACGTG	-752	R
Shagleri	g002883	FBA	Tye7p	CATCACGTGGT	-736	R
Shagleri	g002883	FBA	Tye7p	CATCACGT	-733	R
Shagleri	g002883	FBA	Tye7p	CACGTGAA	-754	R
Shagleri	g002883	FBA	Tye7p	CACCTTCC	-195	F
Shagleri	g002883	FBA	Tye7p	CACCACGCTG	-573	F
Shagleri	g002883	FBA	Tye7p	CACCACGCT	-573	F
Shagleri	g002883	FBA	Tye7p	ATGAATTT	-928	F
Shagleri	g002883	FBA	Tye7p	ACCACGCT	-572	F
Shagleri	g002883	FBA	Tye7p	TCCACGTG	-752	R
Shagleri	g002883	FBA	Tye7p	ACCACGCTG	-572	F
Shagleri	g002883	FBA	Pho2p	WTAWTW	-978	F
Shagleri	g002883	FBA	Pho2p	WTAWTW	-975	F
Shagleri	g002883	FBA	Pho2p	WTAWTW	-972	F
Shagleri	g002883	FBA	Pho2p	WTAWTW	-953	F
Shagleri	g002883	FBA	Pho2p	WTAWTW	-946	F
Shagleri	g002883	FBA	Pho2p	WTAWTW	-943	F
Shagleri	g002883	FBA	Pho2p	WTAWTW	-259	F
Shagleri	g002883	FBA	Pho2p	WTAWTW	-53	F
Shagleri	g002883	FBA	Pho2p	WTAWTW	-27	F
Shagleri	g002883	FBA	Pho2p	WTAWTW	-26	R
Shagleri	g002883	FBA	Pho2p	WTAWTW	-36	R
Shagleri	g002883	FBA	Pho2p	WTAWTW	-55	R
Shagleri	g002883	FBA	Pho2p	WTAWTW	-321	R
Shagleri	g002883	FBA	Pho2p	WTAWTW	-945	R
Shagleri	g002883	FBA	Pho2p	WTAWTW	-971	R
Shagleri	g002883	FBA	Pho2p	WTAWTW	-974	R
Shagleri	g002883	FBA	Pho2p	WTAWTW	-977	R
Shagleri	g002883	FBA	Mot2p	ATATA	-786	F
Shagleri	g002883	FBA	Mot2p	ATATA	-721	F
Shagleri	g002883	FBA	Mot2p	ATATA	-119	F
Shagleri	g002883	FBA	Mot2p	ATATA	-244	R
Shagleri	g002883	FBA	Mot2p	ATATA	-787	R
Shagleri	g002883	FBA	Haa1p	SMGGSG	-98	R
Shagleri	g002883	FBA	Haa1p	SMGGSG	-152	R
Shagleri	g002883	FBA	Haa1p	SMGGSG	-276	R
Shagleri	g002883	FBA	Gcr2p	ATGGAAAA	-394	F
Smendoncae	g003887	GPM	Abf1p	TCN{7}ACG	-463	F
Smendoncae	g003887	GPM	Ace2p Swi5p	ACCAGC	-893	R
Smendoncae	g003887	GPM	Adr1p	TTGGRG	-778	F
Smendoncae	g003887	GPM	Ash1p	YTGAT	-787	F
Smendoncae	g003887	GPM	Ash1p	YTGAT	-487	F
Smendoncae	g003887	GPM	Ash1p	YTGAT	-403	F
Smendoncae	g003887	GPM	Ash1p	YTGAT	-94	F
Smendoncae	g003887	GPM	Ash1p	YTGAT	-566	R
Smendoncae	g003887	GPM	Ash1p	YTGAT	-909	R
Smendoncae	g003887	GPM	Ash1p	YTGAT	-924	R
Smendoncae	g003887	GPM	Cat8p	GGTGCTG	-977	F
Smendoncae	g003887	GPM	Cat8p	GGCTGTG	-339	R
Smendoncae	g003887	GPM	Cbf1p	AGTCACGT	-454	R
Smendoncae	g003887	GPM	Cup2p	HTHNNGCTGD	-898	F
Smendoncae	g003887	GPM	Cup2p	HTHNNGCTGD	-766	F
Smendoncae	g003887	GPM	Fkh1p Fkh2p	RTAAAYAA	-583	F
Smendoncae	g003887	GPM	Fkh1p Fkh2p	RTAAAYAA	-265	F
Smendoncae	g003887	GPM	Fkh1p Fkh2p	RYMAAYA	-583	F
Smendoncae	g003887	GPM	Fkh1p Fkh2p	RYMAAYA	-265	F
Smendoncae	g003887	GPM	Fkh1p Fkh2p	RYMAAYA	-14	F
Smendoncae	g003887	GPM	Fkh1p Fkh2p	RYMAAYA	-77	R
Smendoncae	g003887	GPM	Fkh1p Fkh2p	RYMAAYA	-519	R
Smendoncae	g003887	GPM	Fkh1p Fkh2p	RYAAACAWW	-14	F
Smendoncae	g003887	GPM	Fkh1p Fkh2p	AAACA	-362	F
Smendoncae	g003887	GPM	Fkh1p Fkh2p	AAACA	-306	F
Smendoncae	g003887	GPM	Fkh1p Fkh2p	AAACA	-12	F
Smendoncae	g003887	GPM	Fkh1p Fkh2p	AAACA	-7	F
Smendoncae	g003887	GPM	Fkh1p Fkh2p	AAACA	-331	R
Smendoncae	g003887	GPM	Fkh1p Fkh2p	AAACA	-490	R
Smendoncae	g003887	GPM	Gal4p	CGGN{11}CCG	-112	F
Smendoncae	g003887	GPM	Gal4p	CGGN{11}CCG	-112	R
Smendoncae	g003887	GPM	Gcr1p	CTTCC	-350	F
Smendoncae	g003887	GPM	Gcr1p	CWTCC	-350	F
Smendoncae	g003887	GPM	Gcr1p	CWTCC	-537	R
Smendoncae	g003887	GPM	Gcr1p	TTCNTNTTT	-494	F
Smendoncae	g003887	GPM	Gcr1p	TTCNTNTTT	-306	R
Smendoncae	g003887	GPM	Gcr1p	TTTTTCC	-593	F
Smendoncae	g003887	GPM	Gcr1p	TTTTTCC	-311	R
Smendoncae	g003887	GPM	Gcr1p	CCCCTGT	-150	F
Smendoncae	g003887	GPM	Gis1p Msn2p Msn4p Rph1p Com2p Usv1p	AGGGG	-314	F
Smendoncae	g003887	GPM	Gis1p Msn2p Msn4p Rph1p Com2p Usv1p	AGGGG	-150	R
Smendoncae	g003887	GPM	Gis1p Msn2p Msn4p Rph1p Com2p Usv1p	AGGGG	-612	R
Smendoncae	g003887	GPM	Hac1p	CCAGC	-893	R
Smendoncae	g003887	GPM	Hap1p	CNGATTG	-98	F
Smendoncae	g003887	GPM	Hap1p	CCGATTG	-98	F
Smendoncae	g003887	GPM	Hap4p	TTTGCC	-175	F
Smendoncae	g003887	GPM	Hap4p	TTCCAT	-590	F
Smendoncae	g003887	GPM	Hap4p	TTCCAT	-257	R
Smendoncae	g003887	GPM	Hap4p	TTCCAT	-858	R
Smendoncae	g003887	GPM	Hap4p	CTAATT	-163	F
Smendoncae	g003887	GPM	Hap4p	CATTTG	-727	F
Smendoncae	g003887	GPM	Hap4p	ATTCGG	-273	R
Smendoncae	g003887	GPM	Hsf1p	NGAANNTTCN	-693	F
Smendoncae	g003887	GPM	Hsf1p	NGAANNTTCN	-693	R
Smendoncae	g003887	GPM	Hsf1p	NGAANNNNNNNGAANNNNNNNGAAN	-311	F
Smendoncae	g003887	GPM	Hsf1p	TTCNNNNNNNTTCNNNNNNNTTC	-310	R
Smendoncae	g003887	GPM	Hsf1p	GAANNNNNNNGAANNNNNNNGAA	-310	F
Smendoncae	g003887	GPM	Ino2p	TTCATATG	-34	F
Smendoncae	g003887	GPM	Ino2p	ATATGCAA	-744	F
Smendoncae	g003887	GPM	Ino2p	ATATGCA	-744	F
Smendoncae	g003887	GPM	Ino2p	ATATGCA	-51	R
Smendoncae	g003887	GPM	Ino2p	ACATGGC	-335	R
Smendoncae	g003887	GPM	Ino4p	TTCACANGC	-716	R
Smendoncae	g003887	GPM	Ino4p	TTCACAGGC	-716	R
Smendoncae	g003887	GPM	Mal63p	MGCN{9}MGS	-572	R
Smendoncae	g003887	GPM	Mcm1p	CCYWWWNNRG	-611	F
Smendoncae	g003887	GPM	Mig1p	SYGGRG	-113	F
Smendoncae	g003887	GPM	Mig1p	SYGGRG	-115	R
Smendoncae	g003887	GPM	Mig1p	SYGGRG	-754	R
Smendoncae	g003887	GPM	Mot3p	TAGGAT	-574	R
Smendoncae	g003887	GPM	Mot3p	AAGGKA	-540	F
Smendoncae	g003887	GPM	Mot3p	AAGGKA	-353	R
Smendoncae	g003887	GPM	Mot3p	AAGGWT	-691	F
Smendoncae	g003887	GPM	Mot3p	AAGGWT	-822	R
Smendoncae	g003887	GPM	Msn2p Msn4p Nrg1p Rph1p	CCCCT	-612	F
Smendoncae	g003887	GPM	Msn2p Msn4p Nrg1p Rph1p	CCCCT	-150	F
Smendoncae	g003887	GPM	Msn2p Msn4p Nrg1p Rph1p	CCCCT	-314	R
Smendoncae	g003887	GPM	Msn2p	RGGGG	-776	F
Smendoncae	g003887	GPM	Msn2p	RGGGG	-314	F
Smendoncae	g003887	GPM	Msn2p	RGGGG	-116	R
Smendoncae	g003887	GPM	Msn2p	RGGGG	-117	R
Smendoncae	g003887	GPM	Msn2p	RGGGG	-150	R
Smendoncae	g003887	GPM	Msn2p	RGGGG	-612	R
Smendoncae	g003887	GPM	Msn2p	RGGGG	-613	R
Smendoncae	g003887	GPM	Msn2p	RGGGG	-614	R
Smendoncae	g003887	GPM	Msn2p	RGGGG	-615	R
Smendoncae	g003887	GPM	Ndt80p	CACAAA	-517	R
Smendoncae	g003887	GPM	Nrg1p	CCCTC	-605	R
Smendoncae	g003887	GPM	Oaf1p	AACCCCGG	-756	F
Smendoncae	g003887	GPM	Pip2p	CCGNNNTA	-62	F
Smendoncae	g003887	GPM	Rox1p	ACAAT	-412	R
Smendoncae	g003887	GPM	Rtg1p Rtg3p	GTCAC	-372	F
Smendoncae	g003887	GPM	Rtg1p Rtg3p	GTCAC	-452	R
Smendoncae	g003887	GPM	Rtg1p	TGGAAAAAA	-594	R
Smendoncae	g003887	GPM	Rtg1p	CNNAAAAAATA	-134	F
Smendoncae	g003887	GPM	Rtg1p	GGAAAAA	-311	F
Smendoncae	g003887	GPM	Rtg1p	GGAAAAA	-593	R
Smendoncae	g003887	GPM	Rtg3p	TTCATT	-626	F
Smendoncae	g003887	GPM	Rtg3p	TTCATT	-157	F
Smendoncae	g003887	GPM	Rtg3p	TTCATT	-324	R
Smendoncae	g003887	GPM	Rtg3p	TCTTTT	-684	R
Smendoncae	g003887	GPM	Sip4p	TGAATNNAA	-800	F
Smendoncae	g003887	GPM	Skn7p	GGCCR	-103	R
Smendoncae	g003887	GPM	Stb5p	CGGNS	-112	F
Smendoncae	g003887	GPM	Stb5p	CGGNS	-100	R
Smendoncae	g003887	GPM	Stb5p	CGGNS	-115	R
Smendoncae	g003887	GPM	Stb5p	CGGNS	-754	R
Smendoncae	g003887	GPM	Stb5p	TANCNCCG	-757	F
Smendoncae	g003887	GPM	Stb5p	TAANNCCG	-757	F
Smendoncae	g003887	GPM	Stb5p	TAACNCCG	-757	F
Smendoncae	g003887	GPM	Stb5p	TAACCCCG	-757	F
Smendoncae	g003887	GPM	Stb5p	TAACCCC	-757	F
Smendoncae	g003887	GPM	Stb5p	ACCCCG	-755	F
Smendoncae	g003887	GPM	Stb5p	AAANNCCG	-278	F
Smendoncae	g003887	GPM	Stb5p	TAACNCC	-757	F
Smendoncae	g003887	GPM	Stb5p	AACCCCG	-756	F
Smendoncae	g003887	GPM	Swi4p	CACGAAA	-495	R
Smendoncae	g003887	GPM	Tec1p	RMATTCYY	-682	R
Smendoncae	g003887	GPM	Tec1p	GAATGT	-794	F
Smendoncae	g003887	GPM	Tec1p	GAATGT	-710	F
Smendoncae	g003887	GPM	Yap1p Cad1p Yap3p Cin5p Yap5p	TTACTAA	-901	F
Smendoncae	g003887	GPM	Yap1p	TKACAAA	-16	F
Smendoncae	g003887	GPM	Yap1p	TGACAA	-621	F
Smendoncae	g003887	GPM	Yap1p	TGACAA	-424	R
Smendoncae	g003887	GPM	Tye7p	CCCTGAAT	-318	R
Smendoncae	g003887	GPM	Tye7p	CCCCTGAA	-317	R
Smendoncae	g003887	GPM	Pho2p	WTAWTW	-734	F
Smendoncae	g003887	GPM	Pho2p	WTAWTW	-698	F
Smendoncae	g003887	GPM	Pho2p	WTAWTW	-635	F
Smendoncae	g003887	GPM	Pho2p	WTAWTW	-586	F
Smendoncae	g003887	GPM	Pho2p	WTAWTW	-520	F
Smendoncae	g003887	GPM	Pho2p	WTAWTW	-505	F
Smendoncae	g003887	GPM	Pho2p	WTAWTW	-83	F
Smendoncae	g003887	GPM	Pho2p	WTAWTW	-78	F
Smendoncae	g003887	GPM	Pho2p	WTAWTW	-38	F
Smendoncae	g003887	GPM	Pho2p	WTAWTW	-40	R
Smendoncae	g003887	GPM	Pho2p	WTAWTW	-82	R
Smendoncae	g003887	GPM	Pho2p	WTAWTW	-128	R
Smendoncae	g003887	GPM	Pho2p	WTAWTW	-214	R
Smendoncae	g003887	GPM	Pho2p	WTAWTW	-263	R
Smendoncae	g003887	GPM	Pho2p	WTAWTW	-289	R
Smendoncae	g003887	GPM	Pho2p	WTAWTW	-299	R
Smendoncae	g003887	GPM	Pho2p	WTAWTW	-570	R
Smendoncae	g003887	GPM	Pho2p	WTAWTW	-581	R
Smendoncae	g003887	GPM	Pho2p	WTAWTW	-585	R
Smendoncae	g003887	GPM	Pho2p	WTAWTW	-634	R
Smendoncae	g003887	GPM	Pho2p	WTAWTW	-637	R
Smendoncae	g003887	GPM	Pho2p	WTAWTW	-733	R
Smendoncae	g003887	GPM	Mot2p	ATATA	-746	F
Smendoncae	g003887	GPM	Mot2p	ATATA	-287	F
Smendoncae	g003887	GPM	Mot2p	ATATA	-72	F
Smendoncae	g003887	GPM	Mot2p	ATATA	-48	F
Smendoncae	g003887	GPM	Mot2p	ATATA	-47	R
Smendoncae	g003887	GPM	Mot2p	ATATA	-73	R
Smendoncae	g003887	GPM	Mot2p	ATATA	-79	R
Smendoncae	g003887	GPM	Mot2p	ATATA	-745	R
Smendoncae	g003887	GPM	Mot2p	ATATA	-747	R
Smendoncae	g003887	GPM	Haa1p	SMGGSG	-315	F
Smendoncae	g003887	GPM	Haa1p	SMGGSG	-113	F
Smendoncae	g003887	GPM	Haa1p	SMGGSG	-115	R
Smendoncae	g003887	GPM	Haa1p	SMGGSG	-150	R
Smendoncae	g003887	GPM	Haa1p	SMGGSG	-754	R
Smendoncae	g003887	GPM	Gcr2p	ATGGAAAA	-592	R
Smendoncae	g003887	GPM	Gcr2p	AAACAAAA	-12	F
Smendoncae	g003887	GPM	Gcr2p	TATGGAAA	-591	R
Smendoncae	g003887	GPM	Sut1p	AAGGGAAA	-355	R
Smendoncae	g003887	GPM	Sut1p	ATTTTGCC	-177	F
Ssilvae	g004210	GPM	Abf1p	TCN{7}ACG	-278	F
Ssilvae	g004210	GPM	Abf1p	TCN{7}ACG	-987	R
Ssilvae	g004210	GPM	Abf1p	TNNCGTNNNNNNTGAT	-990	F
Ssilvae	g004210	GPM	Adr1p	TTGGRG	-194	R
Ssilvae	g004210	GPM	Ash1p	YTGAT	-979	F
Ssilvae	g004210	GPM	Ash1p	YTGAT	-652	F
Ssilvae	g004210	GPM	Ash1p	YTGAT	-520	F
Ssilvae	g004210	GPM	Ash1p	YTGAT	-507	F
Ssilvae	g004210	GPM	Ash1p	YTGAT	-83	F
Ssilvae	g004210	GPM	Ash1p	YTGAT	-284	R
Ssilvae	g004210	GPM	Cat8p	GCAGAAA	-803	R
Ssilvae	g004210	GPM	Cat8p	GATGAAG	-876	R
Ssilvae	g004210	GPM	Cat8p	AGCGGCG	-705	R
Ssilvae	g004210	GPM	Cat8p	AGCCGCT	-996	F
Ssilvae	g004210	GPM	Cat8p	GCGGAGG	-235	R
Ssilvae	g004210	GPM	Cat8p	AATGGGC	-50	R
Ssilvae	g004210	GPM	Cat8p	AAGCGGA	-171	R
Ssilvae	g004210	GPM	Cat8p	TGCCGGT	-571	R
Ssilvae	g004210	GPM	Cat8p	GAGCGGC	-704	R
Ssilvae	g004210	GPM	Cat8p	GAGCGGCG	-705	R
Ssilvae	g004210	GPM	Cat8p	TGCCGGTG	-572	R
Ssilvae	g004210	GPM	Crz1p	CAGCCAC	-717	F
Ssilvae	g004210	GPM	Crz1p	CAGCCAC	-730	R
Ssilvae	g004210	GPM	Cup2p	HTHNNGCTGD	-220	F
Ssilvae	g004210	GPM	Cup2p	HTHNNGCTGD	-739	R
Ssilvae	g004210	GPM	Fkh1p Fkh2p	AAACA	-533	F
Ssilvae	g004210	GPM	Fkh1p Fkh2p	AAACA	-430	F
Ssilvae	g004210	GPM	Fkh1p Fkh2p	AAACA	-849	R
Ssilvae	g004210	GPM	Gal4p	CGGN{11}CCG	-578	F
Ssilvae	g004210	GPM	Gal4p	CGGN{11}CCG	-110	F
Ssilvae	g004210	GPM	Gal4p	CGGN{11}CCG	-110	R
Ssilvae	g004210	GPM	Gal4p	CGGN{11}CCG	-578	R
Ssilvae	g004210	GPM	Gcn4p	TGATTCA	-506	F
Ssilvae	g004210	GPM	Gcr1p	CTTCC	-794	F
Ssilvae	g004210	GPM	Gcr1p	CTTCC	-32	F
Ssilvae	g004210	GPM	Gcr1p	CTTCC	-341	R
Ssilvae	g004210	GPM	Gcr1p	CWTCC	-873	F
Ssilvae	g004210	GPM	Gcr1p	CWTCC	-794	F
Ssilvae	g004210	GPM	Gcr1p	CWTCC	-547	F
Ssilvae	g004210	GPM	Gcr1p	CWTCC	-32	F
Ssilvae	g004210	GPM	Gcr1p	CWTCC	-341	R
Ssilvae	g004210	GPM	Gcr1p	CWTCC	-945	R
Ssilvae	g004210	GPM	Gcr1p	TTCNTNTTT	-166	F
Ssilvae	g004210	GPM	Gcr1p	TTCCAAC	-867	F
Ssilvae	g004210	GPM	Gcr1p	GTCTGCT	-914	F
Ssilvae	g004210	GPM	Gcr1p	CCCCTTT	-441	R
Ssilvae	g004210	GPM	Gcr1p	CCCCTGT	-923	F
Ssilvae	g004210	GPM	Gcr1p	TTCTTCC	-341	R
Ssilvae	g004210	GPM	Gis1p Msn2p Msn4p Rph1p Com2p Usv1p	AGGGG	-500	F
Ssilvae	g004210	GPM	Gis1p Msn2p Msn4p Rph1p Com2p Usv1p	AGGGG	-439	F
Ssilvae	g004210	GPM	Gis1p Msn2p Msn4p Rph1p Com2p Usv1p	AGGGG	-923	R
Ssilvae	g004210	GPM	Hac1p	CCAGC	-215	R
Ssilvae	g004210	GPM	Hac1p	CCAGC	-836	R
Ssilvae	g004210	GPM	Hap1p	CGGN{6}CGG	-578	F
Ssilvae	g004210	GPM	Hap1p	CGGN{6}CGG	-425	F
Ssilvae	g004210	GPM	Hap1p	CCNANAAC	-745	F
Ssilvae	g004210	GPM	Hap1p	ANCGATA	-367	F
Ssilvae	g004210	GPM	Hap1p	ANCGATAA	-367	F
Ssilvae	g004210	GPM	Hap1p	ATNTCCG	-222	F
Ssilvae	g004210	GPM	Hap1p	ATNTCCG	-110	R
Ssilvae	g004210	GPM	Hap1p	ATNTCCG	-416	R
Ssilvae	g004210	GPM	Hap1p	CNGAAAT	-416	F
Ssilvae	g004210	GPM	Hap1p	CNGAAAT	-46	R
Ssilvae	g004210	GPM	Hap1p	CNGAAAT	-555	R
Ssilvae	g004210	GPM	Hap1p	GCNGANAT	-417	F
Ssilvae	g004210	GPM	Hap1p	CGATAA	-365	F
Ssilvae	g004210	GPM	Hap4p	TTTGCC	-387	F
Ssilvae	g004210	GPM	Hap4p	TTGGTT	-524	F
Ssilvae	g004210	GPM	Hap4p	TTGGCT	-299	F
Ssilvae	g004210	GPM	Hap4p	TTGGCT	-157	F
Ssilvae	g004210	GPM	Hap4p	TTGGCT	-737	R
Ssilvae	g004210	GPM	Hap4p	TTCCAT	-896	F
Ssilvae	g004210	GPM	Hap4p	TTCCAT	-846	F
Ssilvae	g004210	GPM	Hap4p	TTCCAT	-456	F
Ssilvae	g004210	GPM	Hap4p	TTCCAT	-89	F
Ssilvae	g004210	GPM	Hap4p	CTTTGG	-192	R
Ssilvae	g004210	GPM	Hap4p	CTTTGG	-735	R
Ssilvae	g004210	GPM	Hap4p	CGCATT	-558	F
Ssilvae	g004210	GPM	Hap4p	CCATAT	-454	F
Ssilvae	g004210	GPM	Hap4p	CCATAT	-74	R
Ssilvae	g004210	GPM	Hap4p	CCATAT	-452	R
Ssilvae	g004210	GPM	Hap4p	CATTTG	-527	F
Ssilvae	g004210	GPM	Hap4p	CATTTG	-86	F
Ssilvae	g004210	GPM	Ime1p	TTTTCHHCG	-933	R
Ssilvae	g004210	GPM	Ino2p	ACGTGCTG	-269	F
Ssilvae	g004210	GPM	Ino2p	ACGTGCT	-269	F
Ssilvae	g004210	GPM	Leu3p	CCCGGTTT	-306	F
Ssilvae	g004210	GPM	Mal63p	MGCN{9}MGS	-749	F
Ssilvae	g004210	GPM	Mal63p	MGCN{9}MGS	-358	F
Ssilvae	g004210	GPM	Mal63p	MGCN{9}MGS	-200	F
Ssilvae	g004210	GPM	Mal63p	MGCN{9}MGS	-591	R
Ssilvae	g004210	GPM	Mal63p Znf1p	CGGN{9}CGG	-416	F
Ssilvae	g004210	GPM	Mal63p	CGGN{9}CGC	-417	R
Ssilvae	g004210	GPM	Met31p Met32p	CTGTGGC	-9	R
Ssilvae	g004210	GPM	Mig1p Mig2p	CCCCRC	-746	F
Ssilvae	g004210	GPM	Mig1p	SYGGRG	-111	F
Ssilvae	g004210	GPM	Mig1p	SYGGRG	-96	F
Ssilvae	g004210	GPM	Mig1p	SYGGRG	-172	R
Ssilvae	g004210	GPM	Mig1p	SYGGRG	-234	R
Ssilvae	g004210	GPM	Mig1p	SYGGRG	-307	R
Ssilvae	g004210	GPM	Mig1p	SYGGRG	-746	R
Ssilvae	g004210	GPM	Mot3p	ATGGAT	-872	R
Ssilvae	g004210	GPM	Mot3p	AAGGWT	-863	R
Ssilvae	g004210	GPM	Msn2p Msn4p Nrg1p Rph1p	CCCCT	-923	F
Ssilvae	g004210	GPM	Msn2p Msn4p Nrg1p Rph1p	CCCCT	-439	R
Ssilvae	g004210	GPM	Msn2p Msn4p Nrg1p Rph1p	CCCCT	-500	R
Ssilvae	g004210	GPM	Msn2p	RGGGG	-500	F
Ssilvae	g004210	GPM	Msn2p	RGGGG	-439	F
Ssilvae	g004210	GPM	Msn2p	RGGGG	-747	R
Ssilvae	g004210	GPM	Msn2p	RGGGG	-923	R
Ssilvae	g004210	GPM	Msn2p	RGGGG	-924	R
Ssilvae	g004210	GPM	Msn2p Com2p Usv1p	TCAGGGGT	-502	F
Ssilvae	g004210	GPM	Ndt80p Sum1p	GNCRCAAAW	-436	F
Ssilvae	g004210	GPM	Ndt80p	CACAAA	-776	F
Ssilvae	g004210	GPM	Ndt80p	CACAAA	-434	F
Ssilvae	g004210	GPM	Nrg1p	CCCTC	-139	F
Ssilvae	g004210	GPM	Nrg1p	CCCTC	-969	R
Ssilvae	g004210	GPM	Oaf1p	TCCGGCCG	-346	R
Ssilvae	g004210	GPM	Oaf1p Pip2p	AAACTCCGG	-96	R
Ssilvae	g004210	GPM	Oaf1p	AAAATCTCCG	-110	R
Ssilvae	g004210	GPM	Oaf1p	GAAACTCC	-94	R
Ssilvae	g004210	GPM	Oaf1p	AAAATCTC	-108	R
Ssilvae	g004210	GPM	Pho4p	CACGTK	-935	F
Ssilvae	g004210	GPM	Pho4p	CACGTK	-270	R
Ssilvae	g004210	GPM	Pip2p	CCGNNNTA	-181	R
Ssilvae	g004210	GPM	Rgt1p	CGGANNA	-342	F
Ssilvae	g004210	GPM	Rgt1p	CGGANNA	-595	R
Ssilvae	g004210	GPM	Rox1p	ACAAT	-462	F
Ssilvae	g004210	GPM	Rox1p	ACAAT	-19	R
Ssilvae	g004210	GPM	Rox1p	ACAAT	-671	R
Ssilvae	g004210	GPM	Rox1p	ACAAT	-830	R
Ssilvae	g004210	GPM	Rtg1p	GAGAAAAA	-447	F
Ssilvae	g004210	GPM	Rtg1p	CCGNAANAA	-343	F
Ssilvae	g004210	GPM	Rtg3p	GTCATC	-884	F
Ssilvae	g004210	GPM	Rtg3p	GTCATC	-117	R
Ssilvae	g004210	GPM	Rtg3p	TCTTTT	-165	F
Ssilvae	g004210	GPM	Rtg3p	TCTTTT	-483	R
Ssilvae	g004210	GPM	Sip4p	GAATGGA	-871	R
Ssilvae	g004210	GPM	Sip4p	CCAAAGG	-192	F
Ssilvae	g004210	GPM	Sip4p	CAAATGGA	-88	R
Ssilvae	g004210	GPM	Sip4p	CAAATGG	-87	R
Ssilvae	g004210	GPM	Skn7p	GGCYGGC	-216	F
Ssilvae	g004210	GPM	Skn7p	GGCCAGA	-761	F
Ssilvae	g004210	GPM	Skn7p	GGCCAGA	-353	F
Ssilvae	g004210	GPM	Skn7p	GGCTGGC	-216	F
Ssilvae	g004210	GPM	Skn7p	GGCCR	-761	F
Ssilvae	g004210	GPM	Skn7p	GGCCR	-708	F
Ssilvae	g004210	GPM	Skn7p	GGCCR	-353	F
Ssilvae	g004210	GPM	Skn7p	GGCCR	-345	F
Ssilvae	g004210	GPM	Skn7p	GGCCR	-325	F
Ssilvae	g004210	GPM	Skn7p	GGCCR	-213	R
Ssilvae	g004210	GPM	Skn7p	GGCCR	-326	R
Ssilvae	g004210	GPM	Skn7p	GGCCR	-346	R
Ssilvae	g004210	GPM	Skn7p	GGCCR	-709	R
Ssilvae	g004210	GPM	Skn7p	GGCCR	-762	R
Ssilvae	g004210	GPM	Stb5p	CGGNS	-822	F
Ssilvae	g004210	GPM	Stb5p	CGGNS	-762	F
Ssilvae	g004210	GPM	Stb5p	CGGNS	-635	F
Ssilvae	g004210	GPM	Stb5p	CGGNS	-578	F
Ssilvae	g004210	GPM	Stb5p	CGGNS	-425	F
Ssilvae	g004210	GPM	Stb5p	CGGNS	-346	F
Ssilvae	g004210	GPM	Stb5p	CGGNS	-176	F
Ssilvae	g004210	GPM	Stb5p	CGGNS	-110	F
Ssilvae	g004210	GPM	Stb5p	CGGNS	-95	F
Ssilvae	g004210	GPM	Stb5p	CGGNS	-98	R
Ssilvae	g004210	GPM	Stb5p	CGGNS	-172	R
Ssilvae	g004210	GPM	Stb5p	CGGNS	-234	R
Ssilvae	g004210	GPM	Stb5p	CGGNS	-307	R
Ssilvae	g004210	GPM	Stb5p	CGGNS	-345	R
Ssilvae	g004210	GPM	Stb5p	CGGNS	-566	R
Ssilvae	g004210	GPM	Stb5p	CGGNS	-572	R
Ssilvae	g004210	GPM	Stb5p	CGGNS	-593	R
Ssilvae	g004210	GPM	Stb5p	CGGNS	-705	R
Ssilvae	g004210	GPM	Stb5p	CGGNS	-708	R
Ssilvae	g004210	GPM	Stb5p	TAACACC	-954	F
Ssilvae	g004210	GPM	Stb5p	ATCTCCG	-110	R
Ssilvae	g004210	GPM	Stb5p	ACTCCG	-95	R
Ssilvae	g004210	GPM	Stb5p	ACACCG	-573	F
Ssilvae	g004210	GPM	Stb5p	AACTCC	-94	R
Ssilvae	g004210	GPM	Stb5p	AACACC	-953	F
Ssilvae	g004210	GPM	Stb5p	AAANNCCG	-95	R
Ssilvae	g004210	GPM	Stb5p	AAACTCCG	-95	R
Ssilvae	g004210	GPM	Stb5p	TAACNCC	-954	F
Ssilvae	g004210	GPM	Stb5p	AACTCCG	-95	R
Ssilvae	g004210	GPM	Ste12p	GGAAACA	-849	R
Ssilvae	g004210	GPM	Ste12p	ATGCAACA	-467	F
Ssilvae	g004210	GPM	Stp1p Stp2p	CGGCTC	-589	R
Ssilvae	g004210	GPM	Stp1p Stp2p	CGGCTC	-997	R
Ssilvae	g004210	GPM	Stp1p	RYRCGGCRC	-825	F
Ssilvae	g004210	GPM	Stp2p	CNCACCNG	-574	F
Ssilvae	g004210	GPM	Tec1p	CATTCC	-869	F
Ssilvae	g004210	GPM	Tec1p	CATTCC	-380	F
Ssilvae	g004210	GPM	Tec1p	CATTCC	-122	R
Ssilvae	g004210	GPM	Yrr1p	WCCGYKKWW	-233	F
Ssilvae	g004210	GPM	Yrr1p	WCCGYKKWW	-181	R
Ssilvae	g004210	GPM	Yrr1p	WCCGYKKWW	-430	R
Ssilvae	g004210	GPM	Gsm1p	CGGNNNNNNNNNCGG	-416	F
Ssilvae	g004210	GPM	Tye7p	CCGGTTTT	-305	F
Ssilvae	g004210	GPM	Tye7p	CCCTGAAT	-504	R
Ssilvae	g004210	GPM	Tye7p	CCCCTGAA	-503	R
Ssilvae	g004210	GPM	Rds1p	BCGGCCG	-346	R
Ssilvae	g004210	GPM	Pho2p	WTAWTW	-76	R
Ssilvae	g004210	GPM	Haa1p	SMGGSG	-823	F
Ssilvae	g004210	GPM	Haa1p	SMGGSG	-766	F
Ssilvae	g004210	GPM	Haa1p	SMGGSG	-501	F
Ssilvae	g004210	GPM	Haa1p	SMGGSG	-307	R
Ssilvae	g004210	GPM	Haa1p	SMGGSG	-705	R
Ssilvae	g004210	GPM	Haa1p	SMGGSG	-923	R
Ssilvae	g004210	GPM	Ert1p	CTCCGGG	-112	R
Ssilvae	g004210	GPM	Ert1p	GTCCGCA	-580	R
Ssilvae	g004210	GPM	Ert1p	CCGAGAA	-375	F
Ssilvae	g004210	GPM	Ert1p	TCTCCGGG	-112	R
Ssilvae	g004210	GPM	Gcr2p	AAAAAATG	-135	R
Ssilvae	g004210	GPM	Gcr2p	GAAAAAAG	-445	F
Ssilvae	g004210	GPM	Gcr2p	ATGGAAAA	-458	R
Ssilvae	g004210	GPM	Gcr2p	TCTCTCAA	-474	F
Ssilvae	g004210	GPM	Gcr2p	TATGGAAA	-457	R
Ssilvae	g004210	GPM	Rds2p	AAAANCGG	-305	R
Ssilvae	g004210	GPM	Rds2p	AAATCTC	-108	R
Ssilvae	g004210	GPM	Sut1p	CAGCGCCG	-822	R
Sdispora	g000940	GPM	Abf1p	TCN{7}ACG	-264	F
Sdispora	g000940	GPM	Abf1p	TCN{7}ACG	-489	R
Sdispora	g000940	GPM	Abf1p	RTCRN{6}ACGNR	-491	R
Sdispora	g000940	GPM	Ash1p	YTGAT	-911	F
Sdispora	g000940	GPM	Ash1p	YTGAT	-831	F
Sdispora	g000940	GPM	Ash1p	YTGAT	-612	F
Sdispora	g000940	GPM	Ash1p	YTGAT	-538	F
Sdispora	g000940	GPM	Ash1p	YTGAT	-76	F
Sdispora	g000940	GPM	Ash1p	YTGAT	-519	R
Sdispora	g000940	GPM	Ash1p	YTGAT	-695	R
Sdispora	g000940	GPM	Ash1p	YTGAT	-828	R
Sdispora	g000940	GPM	Azf1p	AAGAAAAA	-309	F
Sdispora	g000940	GPM	Cat8p	GCGGTTC	-849	R
Sdispora	g000940	GPM	Cup2p	HTHNNGCTGD	-843	F
Sdispora	g000940	GPM	Fkh1p Fkh2p	RYMAAYA	-191	F
Sdispora	g000940	GPM	Fkh1p Fkh2p	RYMAAYA	-96	F
Sdispora	g000940	GPM	Fkh1p Fkh2p	RYMAAYA	-19	F
Sdispora	g000940	GPM	Fkh1p Fkh2p	RYMAAYA	-13	F
Sdispora	g000940	GPM	Fkh1p Fkh2p	RYMAAYA	-181	R
Sdispora	g000940	GPM	Fkh1p Fkh2p	RYMAAYA	-913	R
Sdispora	g000940	GPM	Fkh1p Fkh2p	RYAAACAWW	-191	F
Sdispora	g000940	GPM	Fkh1p Fkh2p	AAACA	-979	F
Sdispora	g000940	GPM	Fkh1p Fkh2p	AAACA	-748	F
Sdispora	g000940	GPM	Fkh1p Fkh2p	AAACA	-497	F
Sdispora	g000940	GPM	Fkh1p Fkh2p	AAACA	-335	F
Sdispora	g000940	GPM	Fkh1p Fkh2p	AAACA	-189	F
Sdispora	g000940	GPM	Fkh1p Fkh2p	AAACA	-17	F
Sdispora	g000940	GPM	Fkh1p Fkh2p	AAACA	-11	F
Sdispora	g000940	GPM	Fkh1p Fkh2p	AAACA	-215	R
Sdispora	g000940	GPM	Fkh1p Fkh2p	AAACA	-354	R
Sdispora	g000940	GPM	Gal4p	CGGN{11}CCG	-525	F
Sdispora	g000940	GPM	Gal4p	CGGN{11}CCG	-525	R
Sdispora	g000940	GPM	Gcn4p	TGACTMT	-68	F
Sdispora	g000940	GPM	Gcr1p	CTTCC	-796	F
Sdispora	g000940	GPM	Gcr1p	CWTCC	-820	F
Sdispora	g000940	GPM	Gcr1p	CWTCC	-796	F
Sdispora	g000940	GPM	Gcr1p	TTCNTNTTT	-304	R
Sdispora	g000940	GPM	Gcr1p	TTTTTCC	-779	F
Sdispora	g000940	GPM	Gcr1p	TTTTTCC	-728	F
Sdispora	g000940	GPM	Gcr1p	TCCACTA	-197	F
Sdispora	g000940	GPM	Gcr1p	TCCACTA	-631	R
Sdispora	g000940	GPM	Gcr1p	CTTCCCC	-796	F
Sdispora	g000940	GPM	Gcr1p	ATCCACTA	-198	F
Sdispora	g000940	GPM	Gis1p Msn2p Msn4p Rph1p Com2p Usv1p	AGGGG	-340	F
Sdispora	g000940	GPM	Hac1p	CCAGC	-984	R
Sdispora	g000940	GPM	Hap1p	CGGN{6}CGG	-644	R
Sdispora	g000940	GPM	Hap1p	CCGATA	-136	F
Sdispora	g000940	GPM	Hap1p Ert1p	TCCGATA	-137	F
Sdispora	g000940	GPM	Hap1p	CNGATTG	-521	R
Sdispora	g000940	GPM	Hap1p	CGATAT	-916	F
Sdispora	g000940	GPM	Hap1p	ANCGATA	-603	R
Sdispora	g000940	GPM	Hap1p	ACCGAT	-512	F
Sdispora	g000940	GPM	Hap1p	ANCGATAA	-604	R
Sdispora	g000940	GPM	Hap1p	CNGAAAT	-693	F
Sdispora	g000940	GPM	Hap1p	CNGAAAT	-61	R
Sdispora	g000940	GPM	Hap1p	TCCGAT	-137	F
Sdispora	g000940	GPM	Hap1p	CGATAA	-604	R
Sdispora	g000940	GPM	Hap4p	TTCCAT	-725	F
Sdispora	g000940	GPM	Hap4p	CTTGGG	-856	F
Sdispora	g000940	GPM	Hap4p	CTTGGG	-275	F
Sdispora	g000940	GPM	Hap4p	CTAATT	-393	F
Sdispora	g000940	GPM	Hap4p	CGCATT	-80	F
Sdispora	g000940	GPM	Hap4p	CCATAT	-791	F
Sdispora	g000940	GPM	Hap4p	CATTTG	-904	F
Sdispora	g000940	GPM	Hap4p	ATTGGT	-455	F
Sdispora	g000940	GPM	Ino2p	CACANNCAC	-20	F
Sdispora	g000940	GPM	Ino2p	CACANNCAC	-14	F
Sdispora	g000940	GPM	Ino2p	ANATGCTA	-789	F
Sdispora	g000940	GPM	Ino2p	CATATGCTA	-790	F
Sdispora	g000940	GPM	Leu3p	CCGTTANCG	-607	F
Sdispora	g000940	GPM	Leu3p	CCGTTANC	-607	F
Sdispora	g000940	GPM	Mal63p	MGCN{9}MGS	-156	R
Sdispora	g000940	GPM	Mal63p	MGCN{9}MGS	-668	R
Sdispora	g000940	GPM	Mal63p	MGCN{9}MGS	-929	R
Sdispora	g000940	GPM	Mcm1p	DCCYWWWNNRG	-723	R
Sdispora	g000940	GPM	Mcm1p	CCYWWWNNRG	-723	R
Sdispora	g000940	GPM	Mig1p Mig2p	CCCCRC	-86	F
Sdispora	g000940	GPM	Mig1p	SYGGRG	-86	R
Sdispora	g000940	GPM	Mot3p	WAGGTA	-717	F
Sdispora	g000940	GPM	Mot3p	CAGGYA	-517	F
Sdispora	g000940	GPM	Mot3p	AAGAGG	-964	F
Sdispora	g000940	GPM	Mot3p	AAGAGG	-799	R
Sdispora	g000940	GPM	Mot3p	TAGGAT	-688	R
Sdispora	g000940	GPM	Mot3p	TMGGAA	-138	R
Sdispora	g000940	GPM	Mot3p	AAGGKA	-717	F
Sdispora	g000940	GPM	Msn2p Msn4p Nrg1p Rph1p	CCCCT	-340	R
Sdispora	g000940	GPM	Msn2p	RGGGG	-340	F
Sdispora	g000940	GPM	Ndt80p	CACAAA	-20	F
Sdispora	g000940	GPM	Ndt80p	CACAAA	-14	F
Sdispora	g000940	GPM	Ndt80p	CACAAA	-6	F
Sdispora	g000940	GPM	Nrg1p	CCCTC	-962	R
Sdispora	g000940	GPM	Oaf1p	AGTGGTTA	-244	R
Sdispora	g000940	GPM	Oaf1p	CTAACTCC	-808	F
Sdispora	g000940	GPM	Pip2p	CCGNNNTA	-232	R
Sdispora	g000940	GPM	Pip2p	CCGNNNTA	-639	R
Sdispora	g000940	GPM	Rgt1p	CGGANNA	-525	F
Sdispora	g000940	GPM	Rgt1p	CGGANNA	-611	R
Sdispora	g000940	GPM	Rgt1p	CGGANNA	-639	R
Sdispora	g000940	GPM	Rox1p	ACAAT	-522	F
Sdispora	g000940	GPM	Rox1p	ACAAT	-104	F
Sdispora	g000940	GPM	Rox1p	ACAAT	-101	R
Sdispora	g000940	GPM	Rox1p	ACAAT	-185	R
Sdispora	g000940	GPM	Rox1p	ACAAT	-547	R
[truncated: 19,680 more rows]
