# Supplementary material for: Convergent evolution of aerobic fermentation through divergent mechanisms acting on key shared glycolytic genes
Source: EMBO J. 2026 Apr 10;45(10):3540–62. doi: 10.1038/s44318-026-00778-0 (PMC13187154; doi:10.1038/s44318-026-00778-0)
Supplement: Supplementary file 6 — Dataset EV4 [file 44318_2026_778_MOESM6_ESM.xlsx]

## Sheet: Legend
Dataset EV4. The systematic identification of Gal4p-binding sites in the putative promoters of the glycolytic genes of all Pichiales species assayed in this study.

## Sheet: DatasetEV4_Gal4TFBS
Species	Gene_ID	Gene_name	TF	site	position	strand
Brettanomyces_anomalus	g002087	HXT	Gal4p	CGGN{11}CCG	-727	F
Brettanomyces_anomalus	g002087	HXT	Gal4p	CGGN{11}CCG	-727	R
Brettanomyces_anomalus	g002088	HXT	Gal4p	CGGN{11}CCG	-892	F
Brettanomyces_anomalus	g002088	HXT	Gal4p	CGGN{11}CCG	-892	R
Brettanomyces_anomalus	g000962	PGI	Gal4p	CGGN{11}CCG	-697	F
Brettanomyces_anomalus	g000962	PGI	Gal4p	CGGN{11}CCG	-697	R
Brettanomyces_anomalus	g004340	FBA	Gal4p	CGGN{11}CCG	-370	F
Brettanomyces_anomalus	g004340	FBA	Gal4p	CGGN{11}CCG	-370	R
Brettanomyces_anomalus	g003393	TDH	Gal4p	CGGN{11}CCG	-543	F
Brettanomyces_anomalus	g003393	TDH	Gal4p	CGGN{11}CCG	-543	R
Brettanomyces_anomalus	g005473	GPM	Gal4p	CGGN{11}CCG	-543	F
Brettanomyces_anomalus	g005473	GPM	Gal4p	CGGN{11}CCG	-543	R
Brettanomyces_anomalus	g004744	ENO	Gal4p	CGGN{11}CCG	-580	F
Brettanomyces_anomalus	g004744	ENO	Gal4p	CGGN{11}CCG	-580	R
Brettanomyces_anomalus	g000606	PYK	Gal4p	CGGN{11}CCG	-404	F
Brettanomyces_anomalus	g000606	PYK	Gal4p	CGGN{11}CCG	-404	R
Komagataella_pastoris	g001014	HXK	Gal4p	CGGN{11}CCG	-941	F
Komagataella_pastoris	g001014	HXK	Gal4p	CGGN{11}CCG	-662	F
Komagataella_pastoris	g001014	HXK	Gal4p	CGGN{11}CCG	-662	R
Komagataella_pastoris	g001014	HXK	Gal4p	CGGN{11}CCG	-941	R
Komagataella_pastoris	g003408	FBA	Gal4p	CGGN{11}CCG	-344	F
Komagataella_pastoris	g003408	FBA	Gal4p	CGGN{11}CCG	-344	R
Komagataella_pastoris	g000266	TDH	Gal4p	CGGN{11}CCG	-733	F
Komagataella_pastoris	g000266	TDH	Gal4p	CGGN{11}CCG	-219	F
Komagataella_pastoris	g000266	TDH	Gal4p	CGGN{11}CCG	-219	R
Komagataella_pastoris	g000266	TDH	Gal4p	CGGN{11}CCG	-733	R
Komagataella_pastoris	g002562	PGK	Gal4p	CGGN{11}CCG	-142	F
Komagataella_pastoris	g002562	PGK	Gal4p	CGGN{11}CCG	-142	R
Komagataella_pastoris	g001227	PYK	Gal4p	CGGN{11}CCG	-336	F
Komagataella_pastoris	g001227	PYK	Gal4p	CGGN{11}CCG	-152	F
Komagataella_pastoris	g001227	PYK	Gal4p	CGGN{11}CCG	-152	R
Komagataella_pastoris	g001227	PYK	Gal4p	CGGN{11}CCG	-336	R
Ogataea_parapolymorpha	g002829	HXT	Gal4p	CGGN{11}CCG	-223	F
Ogataea_parapolymorpha	g002829	HXT	Gal4p	CGGN{11}CCG	-223	R
Ogataea_parapolymorpha	g004633	PFK	Gal4p	CGGN{11}CCG	-275	F
Ogataea_parapolymorpha	g004633	PFK	Gal4p	CGGN{11}CCG	-275	R
Ogataea_parapolymorpha	g002874	TPI	Gal4p	CGGN{11}CCG	-183	F
Ogataea_parapolymorpha	g002874	TPI	Gal4p	CGGN{11}CCG	-183	R
Ogataea_parapolymorpha	g003862	TDH	Gal4p	CGGN{11}CCG	-338	F
Ogataea_parapolymorpha	g003862	TDH	Gal4p	CGGN{11}CCG	-338	R
Ogataea_parapolymorpha	g000938	ENO	Gal4p	CGGN{11}CCG	-145	F
Ogataea_parapolymorpha	g000938	ENO	Gal4p	CGGN{11}CCG	-145	R
Ogataea_parapolymorpha	g004626	PYK	Gal4p	CGGN{11}CCG	-458	F
Ogataea_parapolymorpha	g004626	PYK	Gal4p	CGGN{11}CCG	-458	R
Ogataea_henricii	g005581	PFK	Gal4p	CGGN{11}CCG	-721	F
Ogataea_henricii	g005581	PFK	Gal4p	CGGN{11}CCG	-721	R
Ogataea_henricii	g002068	ENO	Gal4p	CGGN{11}CCG	-419	F
Ogataea_henricii	g002068	ENO	Gal4p	CGGN{11}CCG	-419	R
Ambrosiozyma_ambrosiae	g004305	PFK	Gal4p	CGGN{11}CCG	-187	F
Ambrosiozyma_ambrosiae	g004305	PFK	Gal4p	CGGN{11}CCG	-187	R
Ambrosiozyma_ambrosiae	g000977	GPM	Gal4p	CGGN{11}CCG	-281	F
Ambrosiozyma_ambrosiae	g000977	GPM	Gal4p	CGGN{11}CCG	-281	R
Citeromyces_matritensis	g000324	HXT	Gal4p	CGGN{11}CCG	-586	F
Citeromyces_matritensis	g000324	HXT	Gal4p	CGGN{11}CCG	-586	R
Citeromyces_matritensis	g002691	HXK	Gal4p	CGGN{11}CCG	-968	F
Citeromyces_matritensis	g002691	HXK	Gal4p	CGGN{11}CCG	-968	R
Citeromyces_matritensis	g000935	TPI	Gal4p	CGGN{11}CCG	-670	F
Citeromyces_matritensis	g000935	TPI	Gal4p	CGGN{11}CCG	-664	F
Citeromyces_matritensis	g000935	TPI	Gal4p	CGGN{11}CCG	-664	R
Citeromyces_matritensis	g000935	TPI	Gal4p	CGGN{11}CCG	-670	R
Citeromyces_matritensis	g000936	TPI	Gal4p	CGGN{11}CCG	-185	F
Citeromyces_matritensis	g000936	TPI	Gal4p	CGGN{11}CCG	-185	R
Citeromyces_matritensis	g005226	PYK	Gal4p	CGGN{11}CCG	-559	F
Citeromyces_matritensis	g005226	PYK	Gal4p	CGGN{11}CCG	-356	F
Citeromyces_matritensis	g005226	PYK	Gal4p	CGGN{11}CCG	-356	R
Citeromyces_matritensis	g005226	PYK	Gal4p	CGGN{11}CCG	-559	R
Brettanomyces_custersianus	g000138	HXK	Gal4p	CGGN{11}CCG	-483	F
Brettanomyces_custersianus	g000138	HXK	Gal4p	CGGN{11}CCG	-483	R
Brettanomyces_custersianus	g004680	PFK	Gal4p	CGGN{11}CCG	-266	F
Brettanomyces_custersianus	g004680	PFK	Gal4p	CGGN{11}CCG	-266	R
Brettanomyces_custersianus	g001550	FBA	Gal4p	CGGN{11}CCG	-185	F
Brettanomyces_custersianus	g001550	FBA	Gal4p	CGGN{11}CCG	-185	R
Brettanomyces_custersianus	g001053	TDH	Gal4p	CGGN{11}CCG	-782	F
Brettanomyces_custersianus	g001053	TDH	Gal4p	CGGN{11}CCG	-193	F
Brettanomyces_custersianus	g001053	TDH	Gal4p	CGGN{11}CCG	-193	R
Brettanomyces_custersianus	g001053	TDH	Gal4p	CGGN{11}CCG	-782	R
Brettanomyces_custersianus	g001021	PGK	Gal4p	CGGN{11}CCG	-916	F
Brettanomyces_custersianus	g001021	PGK	Gal4p	CGGN{11}CCG	-916	R
Brettanomyces_custersianus	g004128	GPM	Gal4p	CGGN{11}CCG	-220	F
Brettanomyces_custersianus	g004128	GPM	Gal4p	CGGN{11}CCG	-220	R
Brettanomyces_custersianus	g004493	ENO	Gal4p	CGGN{11}CCG	-271	F
Brettanomyces_custersianus	g004493	ENO	Gal4p	CGGN{11}CCG	-271	R
Komagataella_populi	g000737	HXK	Gal4p	CGGN{11}CCG	-918	F
Komagataella_populi	g000737	HXK	Gal4p	CGGN{11}CCG	-642	F
Komagataella_populi	g000737	HXK	Gal4p	CGGN{11}CCG	-642	R
Komagataella_populi	g000737	HXK	Gal4p	CGGN{11}CCG	-918	R
Komagataella_populi	g000204	FBA	Gal4p	CGGN{11}CCG	-341	F
Komagataella_populi	g000204	FBA	Gal4p	CGGN{11}CCG	-341	R
Komagataella_populi	g004304	TDH	Gal4p	CGGN{11}CCG	-218	F
Komagataella_populi	g004304	TDH	Gal4p	CGGN{11}CCG	-218	R
Komagataella_populi	g000913	PGK	Gal4p	CGGN{11}CCG	-139	F
Komagataella_populi	g000913	PGK	Gal4p	CGGN{11}CCG	-139	R
Komagataella_populi	g005061	PYK	Gal4p	CGGN{11}CCG	-337	F
Komagataella_populi	g005061	PYK	Gal4p	CGGN{11}CCG	-161	F
Komagataella_populi	g005061	PYK	Gal4p	CGGN{11}CCG	-161	R
Komagataella_populi	g005061	PYK	Gal4p	CGGN{11}CCG	-337	R
Ambrosiozyma_monospora	g008720	GPM	Gal4p	CGGN{11}CCG	-457	F
Ambrosiozyma_monospora	g008720	GPM	Gal4p	CGGN{11}CCG	-457	R
Ambrosiozyma_monospora	g005062	PDC	Gal4p	CGGN{11}CCG	-607	F
Ambrosiozyma_monospora	g005062	PDC	Gal4p	CGGN{11}CCG	-607	R
Ambrosiozyma_monospora	g004202	PDC	Gal4p	CGGN{11}CCG	-528	F
Ambrosiozyma_monospora	g004202	PDC	Gal4p	CGGN{11}CCG	-528	R
Saturnispora_hagleri	g002249	HXT	Gal4p	CGGN{11}CCG	-440	F
Saturnispora_hagleri	g002249	HXT	Gal4p	CGGN{11}CCG	-440	R
Saturnispora_hagleri	g000782	HXK	Gal4p	CGGN{11}CCG	-446	F
Saturnispora_hagleri	g000782	HXK	Gal4p	CGGN{11}CCG	-446	R
Saturnispora_hagleri	g004476	PFK	Gal4p	CGGN{11}CCG	-165	F
Saturnispora_hagleri	g004476	PFK	Gal4p	CGGN{11}CCG	-165	R
Saturnispora_hagleri	g001509	PFK	Gal4p	CGGN{11}CCG	-172	F
Saturnispora_hagleri	g001509	PFK	Gal4p	CGGN{11}CCG	-172	R
Saturnispora_hagleri	g002883	FBA	Gal4p	CGGN{11}CCG	-164	F
Saturnispora_hagleri	g002883	FBA	Gal4p	CGGN{11}CCG	-164	R
Saturnispora_hagleri	g000148	TPI	Gal4p	CGGN{11}CCG	-115	F
Saturnispora_hagleri	g000148	TPI	Gal4p	CGGN{11}CCG	-115	R
Saturnispora_hagleri	g003532	TDH	Gal4p	CGGN{11}CCG	-417	F
Saturnispora_hagleri	g003532	TDH	Gal4p	CGGN{11}CCG	-389	F
Saturnispora_hagleri	g003532	TDH	Gal4p	CGGN{11}CCG	-389	R
Saturnispora_hagleri	g003532	TDH	Gal4p	CGGN{11}CCG	-417	R
Saturnispora_hagleri	g002135	GPM	Gal4p	CGGN{11}CCG	-532	F
Saturnispora_hagleri	g002135	GPM	Gal4p	CGGN{11}CCG	-532	R
Saturnispora_hagleri	g004028	ENO	Gal4p	CGGN{11}CCG	-538	F
Saturnispora_hagleri	g004028	ENO	Gal4p	CGGN{11}CCG	-538	R
Saturnispora_mendoncae	g001601	TDH	Gal4p	CGGN{11}CCG	-318	F
Saturnispora_mendoncae	g001601	TDH	Gal4p	CGGN{11}CCG	-318	R
Saturnispora_mendoncae	g003887	GPM	Gal4p	CGGN{11}CCG	-112	F
Saturnispora_mendoncae	g003887	GPM	Gal4p	CGGN{11}CCG	-112	R
Saturnispora_saitoi	g004479	HXT	Gal4p	CGGN{11}CCG	-463	F
Saturnispora_saitoi	g004479	HXT	Gal4p	CGGN{11}CCG	-463	R
Saturnispora_saitoi	g003291	PFK	Gal4p	CGGN{11}CCG	-173	F
Saturnispora_saitoi	g003291	PFK	Gal4p	CGGN{11}CCG	-173	R
Saturnispora_saitoi	g001813	PFK	Gal4p	CGGN{11}CCG	-163	F
Saturnispora_saitoi	g001813	PFK	Gal4p	CGGN{11}CCG	-163	R
Saturnispora_saitoi	g000205	FBA	Gal4p	CGGN{11}CCG	-170	F
Saturnispora_saitoi	g000205	FBA	Gal4p	CGGN{11}CCG	-170	R
Saturnispora_saitoi	g002360	TPI	Gal4p	CGGN{11}CCG	-116	F
Saturnispora_saitoi	g002360	TPI	Gal4p	CGGN{11}CCG	-116	R
Saturnispora_saitoi	g001208	TDH	Gal4p	CGGN{11}CCG	-414	F
Saturnispora_saitoi	g001208	TDH	Gal4p	CGGN{11}CCG	-378	F
Saturnispora_saitoi	g001208	TDH	Gal4p	CGGN{11}CCG	-378	R
Saturnispora_saitoi	g001208	TDH	Gal4p	CGGN{11}CCG	-414	R
Saturnispora_saitoi	g003534	GPM	Gal4p	CGGN{11}CCG	-525	F
Saturnispora_saitoi	g003534	GPM	Gal4p	CGGN{11}CCG	-525	R
Saturnispora_saitoi	g001350	ENO	Gal4p	CGGN{11}CCG	-358	F
Saturnispora_saitoi	g001350	ENO	Gal4p	CGGN{11}CCG	-358	R
Saturnispora_serradocipensis	g002786	HXT	Gal4p	CGGN{11}CCG	-441	F
Saturnispora_serradocipensis	g002786	HXT	Gal4p	CGGN{11}CCG	-441	R
Saturnispora_serradocipensis	g005222	HXK	Gal4p	CGGN{11}CCG	-446	F
Saturnispora_serradocipensis	g005222	HXK	Gal4p	CGGN{11}CCG	-446	R
Saturnispora_serradocipensis	g001848	PFK	Gal4p	CGGN{11}CCG	-172	F
Saturnispora_serradocipensis	g001848	PFK	Gal4p	CGGN{11}CCG	-172	R
Saturnispora_serradocipensis	g004370	PFK	Gal4p	CGGN{11}CCG	-165	F
Saturnispora_serradocipensis	g004370	PFK	Gal4p	CGGN{11}CCG	-165	R
Saturnispora_serradocipensis	g000892	FBA	Gal4p	CGGN{11}CCG	-164	F
Saturnispora_serradocipensis	g000892	FBA	Gal4p	CGGN{11}CCG	-164	R
Saturnispora_serradocipensis	g002667	TPI	Gal4p	CGGN{11}CCG	-115	F
Saturnispora_serradocipensis	g002667	TPI	Gal4p	CGGN{11}CCG	-115	R
Saturnispora_serradocipensis	g005029	TDH	Gal4p	CGGN{11}CCG	-419	F
Saturnispora_serradocipensis	g005029	TDH	Gal4p	CGGN{11}CCG	-391	F
Saturnispora_serradocipensis	g005029	TDH	Gal4p	CGGN{11}CCG	-391	R
Saturnispora_serradocipensis	g005029	TDH	Gal4p	CGGN{11}CCG	-419	R
Saturnispora_serradocipensis	g001141	GPM	Gal4p	CGGN{11}CCG	-531	F
Saturnispora_serradocipensis	g001141	GPM	Gal4p	CGGN{11}CCG	-531	R
Saturnispora_serradocipensis	g001735	ENO	Gal4p	CGGN{11}CCG	-536	F
Saturnispora_serradocipensis	g001735	ENO	Gal4p	CGGN{11}CCG	-536	R
Saturnispora_silvae	g003770	HXT	Gal4p	CGGN{11}CCG	-772	F
Saturnispora_silvae	g003770	HXT	Gal4p	CGGN{11}CCG	-772	R
Saturnispora_silvae	g005168	PFK	Gal4p	CGGN{11}CCG	-316	F
Saturnispora_silvae	g005168	PFK	Gal4p	CGGN{11}CCG	-94	F
Saturnispora_silvae	g005168	PFK	Gal4p	CGGN{11}CCG	-94	R
Saturnispora_silvae	g005168	PFK	Gal4p	CGGN{11}CCG	-316	R
Saturnispora_silvae	g003492	FBA	Gal4p	CGGN{11}CCG	-772	F
Saturnispora_silvae	g003492	FBA	Gal4p	CGGN{11}CCG	-772	R
Saturnispora_silvae	g000671	TPI	Gal4p	CGGN{11}CCG	-74	F
Saturnispora_silvae	g000671	TPI	Gal4p	CGGN{11}CCG	-74	R
Saturnispora_silvae	g003071	TDH	Gal4p	CGGN{11}CCG	-303	F
Saturnispora_silvae	g003071	TDH	Gal4p	CGGN{11}CCG	-303	R
Saturnispora_silvae	g004210	GPM	Gal4p	CGGN{11}CCG	-578	F
Saturnispora_silvae	g004210	GPM	Gal4p	CGGN{11}CCG	-110	F
Saturnispora_silvae	g004210	GPM	Gal4p	CGGN{11}CCG	-110	R
Saturnispora_silvae	g004210	GPM	Gal4p	CGGN{11}CCG	-578	R
Saturnispora_zaruensis	g002638	HXT	Gal4p	CGGN{11}CCG	-450	F
Saturnispora_zaruensis	g002638	HXT	Gal4p	CGGN{11}CCG	-450	R
Saturnispora_zaruensis	g003241	HXK	Gal4p	CGGN{11}CCG	-28	F
Saturnispora_zaruensis	g003241	HXK	Gal4p	CGGN{11}CCG	-28	R
Saturnispora_zaruensis	g001416	PFK	Gal4p	CGGN{11}CCG	-169	F
Saturnispora_zaruensis	g001416	PFK	Gal4p	CGGN{11}CCG	-169	R
Saturnispora_zaruensis	g001793	PFK	Gal4p	CGGN{11}CCG	-168	F
Saturnispora_zaruensis	g001793	PFK	Gal4p	CGGN{11}CCG	-168	R
Saturnispora_zaruensis	g000417	FBA	Gal4p	CGGN{11}CCG	-164	F
Saturnispora_zaruensis	g000417	FBA	Gal4p	CGGN{11}CCG	-164	R
Saturnispora_zaruensis	g003539	TPI	Gal4p	CGGN{11}CCG	-120	F
Saturnispora_zaruensis	g003539	TPI	Gal4p	CGGN{11}CCG	-120	R
Saturnispora_zaruensis	g005035	TDH	Gal4p	CGGN{11}CCG	-419	F
Saturnispora_zaruensis	g005035	TDH	Gal4p	CGGN{11}CCG	-391	F
Saturnispora_zaruensis	g005035	TDH	Gal4p	CGGN{11}CCG	-391	R
Saturnispora_zaruensis	g005035	TDH	Gal4p	CGGN{11}CCG	-419	R
Saturnispora_zaruensis	g002028	GPM	Gal4p	CGGN{11}CCG	-520	F
Saturnispora_zaruensis	g002028	GPM	Gal4p	CGGN{11}CCG	-520	R
Saturnispora_zaruensis	g001263	ENO	Gal4p	CGGN{11}CCG	-502	F
Saturnispora_zaruensis	g001263	ENO	Gal4p	CGGN{11}CCG	-502	R
Pichia_occidentalis	g001265	HXK	Gal4p	CGGN{11}CCG	-967	F
Pichia_occidentalis	g001265	HXK	Gal4p	CGGN{11}CCG	-967	R
Pichia_occidentalis	g004238	PFK	Gal4p	CGGN{11}CCG	-487	F
Pichia_occidentalis	g004238	PFK	Gal4p	CGGN{11}CCG	-487	R
Pichia_occidentalis	g002029	FBA	Gal4p	CGGN{11}CCG	-348	F
Pichia_occidentalis	g002029	FBA	Gal4p	CGGN{11}CCG	-348	R
Pichia_occidentalis	g003476	TPI	Gal4p	CGGN{11}CCG	-374	F
Pichia_occidentalis	g003476	TPI	Gal4p	CGGN{11}CCG	-374	R
Pichia_occidentalis	g005214	PGK	Gal4p	CGGN{11}CCG	-300	F
Pichia_occidentalis	g005214	PGK	Gal4p	CGGN{11}CCG	-300	R
Pichia_occidentalis	g003037	ENO	Gal4p	CGGN{11}CCG	-427	F
Pichia_occidentalis	g003037	ENO	Gal4p	CGGN{11}CCG	-427	R
Pichia_norvegensis	g003396	HXT	Gal4p	CGGN{11}CCG	-468	F
Pichia_norvegensis	g003396	HXT	Gal4p	CGGN{11}CCG	-468	R
Pichia_norvegensis	g001255	HXK	Gal4p	CGGN{11}CCG	-234	F
Pichia_norvegensis	g001255	HXK	Gal4p	CGGN{11}CCG	-234	R
Pichia_norvegensis	g002405	HXK	Gal4p	CGGN{11}CCG	-465	F
Pichia_norvegensis	g002405	HXK	Gal4p	CGGN{11}CCG	-465	R
Pichia_norvegensis	g000564	TPI	Gal4p	CGGN{11}CCG	-160	F
Pichia_norvegensis	g000564	TPI	Gal4p	CGGN{11}CCG	-160	R
Pichia_norvegensis	g001792	GPM	Gal4p	CGGN{11}CCG	-109	F
Pichia_norvegensis	g001792	GPM	Gal4p	CGGN{11}CCG	-109	R
Pichia_norvegensis	g002399	ENO	Gal4p	CGGN{11}CCG	-155	F
Pichia_norvegensis	g002399	ENO	Gal4p	CGGN{11}CCG	-155	R
Pichia_nakasei	g005286	HXK	Gal4p	CGGN{11}CCG	-430	F
Pichia_nakasei	g005286	HXK	Gal4p	CGGN{11}CCG	-430	R
Pichia_nakasei	g004563	FBA	Gal4p	CGGN{11}CCG	-202	F
Pichia_nakasei	g004563	FBA	Gal4p	CGGN{11}CCG	-202	R
Pichia_nakasei	g001656	TPI	Gal4p	CGGN{11}CCG	-176	F
Pichia_nakasei	g001656	TPI	Gal4p	CGGN{11}CCG	-176	R
Pichia_nakasei	g004586	GPM	Gal4p	CGGN{11}CCG	-119	F
Pichia_nakasei	g004586	GPM	Gal4p	CGGN{11}CCG	-119	R
Pichia_nakasei	g002197	GPM	Gal4p	CGGN{11}CCG	-222	F
Pichia_nakasei	g002197	GPM	Gal4p	CGGN{11}CCG	-159	F
Pichia_nakasei	g002197	GPM	Gal4p	CGGN{11}CCG	-159	R
Pichia_nakasei	g002197	GPM	Gal4p	CGGN{11}CCG	-222	R
Pichia_heedii	g001884	FBA	Gal4p	CGGN{11}CCG	-376	F
Pichia_heedii	g001884	FBA	Gal4p	CGGN{11}CCG	-376	R
Pichia_heedii	g000075	GPM	Gal4p	CGGN{11}CCG	-220	F
Pichia_heedii	g000075	GPM	Gal4p	CGGN{11}CCG	-220	R
Pichia_heedii	g001100	PYK	Gal4p	CGGN{11}CCG	-360	F
Pichia_heedii	g001100	PYK	Gal4p	CGGN{11}CCG	-360	R
Pichia_exigua	g001027	FBA	Gal4p	CGGN{11}CCG	-247	F
Pichia_exigua	g001027	FBA	Gal4p	CGGN{11}CCG	-247	R
Pichia_exigua	g001521	TPI	Gal4p	CGGN{11}CCG	-182	F
Pichia_exigua	g001521	TPI	Gal4p	CGGN{11}CCG	-182	R
Martiniozyma_abiesophila	g006123	HXK	Gal4p	CGGN{11}CCG	-132	F
Martiniozyma_abiesophila	g006123	HXK	Gal4p	CGGN{11}CCG	-132	R
Martiniozyma_abiesophila	g001733	HXK	Gal4p	CGGN{11}CCG	-133	F
Martiniozyma_abiesophila	g001733	HXK	Gal4p	CGGN{11}CCG	-133	R
Martiniozyma_abiesophila	g005972	TDH	Gal4p	CGGN{11}CCG	-447	F
Martiniozyma_abiesophila	g005972	TDH	Gal4p	CGGN{11}CCG	-432	F
Martiniozyma_abiesophila	g005972	TDH	Gal4p	CGGN{11}CCG	-432	R
Martiniozyma_abiesophila	g005972	TDH	Gal4p	CGGN{11}CCG	-447	R
Martiniozyma_abiesophila	g003713	GPM	Gal4p	CGGN{11}CCG	-507	F
Martiniozyma_abiesophila	g003713	GPM	Gal4p	CGGN{11}CCG	-175	F
Martiniozyma_abiesophila	g003713	GPM	Gal4p	CGGN{11}CCG	-175	R
Martiniozyma_abiesophila	g003713	GPM	Gal4p	CGGN{11}CCG	-507	R
Martiniozyma_abiesophila	g001816	ENO	Gal4p	CGGN{11}CCG	-241	F
Martiniozyma_abiesophila	g001816	ENO	Gal4p	CGGN{11}CCG	-241	R
Ogataea_nitratoaversa	g002995	PFK	Gal4p	CGGN{11}CCG	-413	F
Ogataea_nitratoaversa	g002995	PFK	Gal4p	CGGN{11}CCG	-413	R
Ogataea_nitratoaversa	g003428	TDH	Gal4p	CGGN{11}CCG	-883	F
Ogataea_nitratoaversa	g003428	TDH	Gal4p	CGGN{11}CCG	-883	R
Ogataea_populi-albae	g000582	HXK	Gal4p	CGGN{11}CCG	-898	F
Ogataea_populi-albae	g000582	HXK	Gal4p	CGGN{11}CCG	-898	R
Ogataea_populi-albae	g003301	PFK	Gal4p	CGGN{11}CCG	-923	F
Ogataea_populi-albae	g003301	PFK	Gal4p	CGGN{11}CCG	-923	R
Ogataea_populi-albae	g001108	FBA	Gal4p	CGGN{11}CCG	-983	F
Ogataea_populi-albae	g001108	FBA	Gal4p	CGGN{11}CCG	-639	F
Ogataea_populi-albae	g001108	FBA	Gal4p	CGGN{11}CCG	-639	R
Ogataea_populi-albae	g001108	FBA	Gal4p	CGGN{11}CCG	-983	R
Ogataea_populi-albae	g004981	PGK	Gal4p	CGGN{11}CCG	-279	F
Ogataea_populi-albae	g004981	PGK	Gal4p	CGGN{11}CCG	-279	R
Ogataea_zsoltii	g005502	HXT	Gal4p	CGGN{11}CCG	-933	F
Ogataea_zsoltii	g005502	HXT	Gal4p	CGGN{11}CCG	-933	R
Ogataea_zsoltii	g001866	HXK	Gal4p	CGGN{11}CCG	-430	F
Ogataea_zsoltii	g001866	HXK	Gal4p	CGGN{11}CCG	-430	R
Ogataea_zsoltii	g002394	PFK	Gal4p	CGGN{11}CCG	-663	F
Ogataea_zsoltii	g002394	PFK	Gal4p	CGGN{11}CCG	-663	R
Ogataea_zsoltii	g001343	TPI	Gal4p	CGGN{11}CCG	-566	F
Ogataea_zsoltii	g001343	TPI	Gal4p	CGGN{11}CCG	-566	R
Ogataea_zsoltii	g002184	GPM	Gal4p	CGGN{11}CCG	-987	F
Ogataea_zsoltii	g002184	GPM	Gal4p	CGGN{11}CCG	-987	R
Ogataea_zsoltii	g004745	ENO	Gal4p	CGGN{11}CCG	-462	F
Ogataea_zsoltii	g004745	ENO	Gal4p	CGGN{11}CCG	-462	R
Ogataea_trehalophila	g004913	TDH	Gal4p	CGGN{11}CCG	-330	F
Ogataea_trehalophila	g004913	TDH	Gal4p	CGGN{11}CCG	-330	R
Ogataea_trehaloabstinens	g000110	PGI	Gal4p	CGGN{11}CCG	-450	F
Ogataea_trehaloabstinens	g000110	PGI	Gal4p	CGGN{11}CCG	-385	F
Ogataea_trehaloabstinens	g000110	PGI	Gal4p	CGGN{11}CCG	-385	R
Ogataea_trehaloabstinens	g000110	PGI	Gal4p	CGGN{11}CCG	-450	R
Ogataea_ramenticola	g005531	PGI	Gal4p	CGGN{11}CCG	-230	F
Ogataea_ramenticola	g005531	PGI	Gal4p	CGGN{11}CCG	-230	R
Ogataea_ramenticola	g004748	PFK	Gal4p	CGGN{11}CCG	-602	F
Ogataea_ramenticola	g004748	PFK	Gal4p	CGGN{11}CCG	-602	R
Ogataea_ramenticola	g004233	GPM	Gal4p	CGGN{11}CCG	-171	F
Ogataea_ramenticola	g004233	GPM	Gal4p	CGGN{11}CCG	-171	R
Ogataea_ramenticola	g001587	PYK	Gal4p	CGGN{11}CCG	-208	F
Ogataea_ramenticola	g001587	PYK	Gal4p	CGGN{11}CCG	-193	F
Ogataea_ramenticola	g001587	PYK	Gal4p	CGGN{11}CCG	-193	R
Ogataea_ramenticola	g001587	PYK	Gal4p	CGGN{11}CCG	-208	R
Ogataea_pini	g000590	FBA	Gal4p	CGGN{11}CCG	-575	F
Ogataea_pini	g000590	FBA	Gal4p	CGGN{11}CCG	-575	R
Ogataea_pilisensis	g004041	HXK	Gal4p	CGGN{11}CCG	-261	F
Ogataea_pilisensis	g004041	HXK	Gal4p	CGGN{11}CCG	-261	R
Ogataea_pilisensis	g001265	PGI	Gal4p	CGGN{11}CCG	-541	F
Ogataea_pilisensis	g001265	PGI	Gal4p	CGGN{11}CCG	-541	R
Ogataea_pilisensis	g000181	PFK	Gal4p	CGGN{11}CCG	-445	F
Ogataea_pilisensis	g000181	PFK	Gal4p	CGGN{11}CCG	-445	R
Ogataea_pilisensis	g002249	PDC	Gal4p	CGGN{11}CCG	-670	F
Ogataea_pilisensis	g002249	PDC	Gal4p	CGGN{11}CCG	-670	R
Ogataea_philodendri	g003826	TDH	Gal4p	CGGN{11}CCG	-347	F
Ogataea_philodendri	g003826	TDH	Gal4p	CGGN{11}CCG	-347	R
Ogataea_philodendri	g002225	ENO	Gal4p	CGGN{11}CCG	-145	F
Ogataea_philodendri	g002225	ENO	Gal4p	CGGN{11}CCG	-145	R
Ogataea_glucozyma	g002938	PFK	Gal4p	CGGN{11}CCG	-762	F
Ogataea_glucozyma	g002938	PFK	Gal4p	CGGN{11}CCG	-762	R
Ogataea_kodamae	g001045	PFK	Gal4p	CGGN{11}CCG	-348	F
Ogataea_kodamae	g001045	PFK	Gal4p	CGGN{11}CCG	-348	R
Ogataea_kodamae	g000707	TPI	Gal4p	CGGN{11}CCG	-873	F
Ogataea_kodamae	g000707	TPI	Gal4p	CGGN{11}CCG	-165	F
Ogataea_kodamae	g000707	TPI	Gal4p	CGGN{11}CCG	-165	R
Ogataea_kodamae	g000707	TPI	Gal4p	CGGN{11}CCG	-873	R
Ogataea_kodamae	g004309	TDH	Gal4p	CGGN{11}CCG	-438	F
Ogataea_kodamae	g004309	TDH	Gal4p	CGGN{11}CCG	-313	F
Ogataea_kodamae	g004309	TDH	Gal4p	CGGN{11}CCG	-313	R
Ogataea_kodamae	g004309	TDH	Gal4p	CGGN{11}CCG	-438	R
Ogataea_kodamae	g004066	PGK	Gal4p	CGGN{11}CCG	-113	F
Ogataea_kodamae	g004066	PGK	Gal4p	CGGN{11}CCG	-113	R
Ogataea_kodamae	g004965	GPM	Gal4p	CGGN{11}CCG	-897	F
Ogataea_kodamae	g004965	GPM	Gal4p	CGGN{11}CCG	-897	R
Ogataea_kodamae	g002024	ENO	Gal4p	CGGN{11}CCG	-140	F
Ogataea_kodamae	g002024	ENO	Gal4p	CGGN{11}CCG	-140	R
Ogataea_methylivora	g000242	PYK	Gal4p	CGGN{11}CCG	-219	F
Ogataea_methylivora	g000242	PYK	Gal4p	CGGN{11}CCG	-219	R
Ogataea_minuta	g001231	HXK	Gal4p	CGGN{11}CCG	-327	F
Ogataea_minuta	g001231	HXK	Gal4p	CGGN{11}CCG	-293	F
Ogataea_minuta	g001231	HXK	Gal4p	CGGN{11}CCG	-293	R
Ogataea_minuta	g001231	HXK	Gal4p	CGGN{11}CCG	-327	R
Ogataea_minuta	g000073	TPI	Gal4p	CGGN{11}CCG	-165	F
Ogataea_minuta	g000073	TPI	Gal4p	CGGN{11}CCG	-165	R
Ogataea_minuta	g001208	TDH	Gal4p	CGGN{11}CCG	-337	F
Ogataea_minuta	g001208	TDH	Gal4p	CGGN{11}CCG	-337	R
Ogataea_minuta	g000701	PGK	Gal4p	CGGN{11}CCG	-575	F
Ogataea_minuta	g000701	PGK	Gal4p	CGGN{11}CCG	-575	R
Ogataea_minuta	g001352	ENO	Gal4p	CGGN{11}CCG	-143	F
Ogataea_minuta	g001352	ENO	Gal4p	CGGN{11}CCG	-143	R
Ogataea_naganishii	g002543	PGI	Gal4p	CGGN{11}CCG	-223	F
Ogataea_naganishii	g002543	PGI	Gal4p	CGGN{11}CCG	-223	R
Ogataea_naganishii	g000678	TPI	Gal4p	CGGN{11}CCG	-221	F
Ogataea_naganishii	g000678	TPI	Gal4p	CGGN{11}CCG	-221	R
Ogataea_naganishii	g001890	PYK	Gal4p	CGGN{11}CCG	-250	F
Ogataea_naganishii	g001890	PYK	Gal4p	CGGN{11}CCG	-250	R
Ogataea_nonfermentans	g004158	TPI	Gal4p	CGGN{11}CCG	-178	F
Ogataea_nonfermentans	g004158	TPI	Gal4p	CGGN{11}CCG	-178	R
Ogataea_nonfermentans	g002177	TDH	Gal4p	CGGN{11}CCG	-341	F
Ogataea_nonfermentans	g002177	TDH	Gal4p	CGGN{11}CCG	-341	R
Ogataea_nonfermentans	g004847	GPM	Gal4p	CGGN{11}CCG	-960	F
Ogataea_nonfermentans	g004847	GPM	Gal4p	CGGN{11}CCG	-960	R
Ogataea_nonfermentans	g002032	ENO	Gal4p	CGGN{11}CCG	-143	F
Ogataea_nonfermentans	g002032	ENO	Gal4p	CGGN{11}CCG	-143	R
Candida_succiphila	g003553	PGI	Gal4p	CGGN{11}CCG	-429	F
Candida_succiphila	g003553	PGI	Gal4p	CGGN{11}CCG	-429	R
Candida_succiphila	g000874	PYK	Gal4p	CGGN{11}CCG	-304	F
Candida_succiphila	g000874	PYK	Gal4p	CGGN{11}CCG	-304	R
Candida_succiphila	g001275	PDC	Gal4p	CGGN{11}CCG	-184	F
Candida_succiphila	g001275	PDC	Gal4p	CGGN{11}CCG	-184	R
Candida_succiphila	g001138	PDC	Gal4p	CGGN{11}CCG	-368	F
Candida_succiphila	g001138	PDC	Gal4p	CGGN{11}CCG	-368	R
Candida_boidinii	g004398	GPM	Gal4p	CGGN{11}CCG	-770	F
Candida_boidinii	g004398	GPM	Gal4p	CGGN{11}CCG	-770	R
Kuraishia_ogatae	g001611	TDH	Gal4p	CGGN{11}CCG	-834	F
Kuraishia_ogatae	g001611	TDH	Gal4p	CGGN{11}CCG	-834	R
Kuraishia_molischiana	g004974	HXK	Gal4p	CGGN{11}CCG	-106	F
Kuraishia_molischiana	g004974	HXK	Gal4p	CGGN{11}CCG	-106	R
Kuraishia_molischiana	g002639	HXK	Gal4p	CGGN{11}CCG	-101	F
Kuraishia_molischiana	g002639	HXK	Gal4p	CGGN{11}CCG	-101	R
Kuraishia_molischiana	g005560	PGI	Gal4p	CGGN{11}CCG	-99	F
Kuraishia_molischiana	g005560	PGI	Gal4p	CGGN{11}CCG	-99	R
Kuraishia_molischiana	g002812	TPI	Gal4p	CGGN{11}CCG	-136	F
Kuraishia_molischiana	g002812	TPI	Gal4p	CGGN{11}CCG	-136	R
Kuraishia_molischiana	g002816	PGK	Gal4p	CGGN{11}CCG	-140	F
Kuraishia_molischiana	g002816	PGK	Gal4p	CGGN{11}CCG	-140	R
Kuraishia_molischiana	g005717	ENO	Gal4p	CGGN{11}CCG	-387	F
Kuraishia_molischiana	g005717	ENO	Gal4p	CGGN{11}CCG	-387	R
Kuraishia_molischiana	g005049	PYK	Gal4p	CGGN{11}CCG	-233	F
Kuraishia_molischiana	g005049	PYK	Gal4p	CGGN{11}CCG	-233	R
Kuraishia_molischiana	g001893	PDC	Gal4p	CGGN{11}CCG	-779	F
Kuraishia_molischiana	g001893	PDC	Gal4p	CGGN{11}CCG	-779	R
Kuraishia_molischiana	g000113	PDC	Gal4p	CGGN{11}CCG	-408	F
Kuraishia_molischiana	g000113	PDC	Gal4p	CGGN{11}CCG	-408	R
Kuraishia_capsulata	g001903	HXT	Gal4p	CGGN{11}CCG	-602	F
Kuraishia_capsulata	g001903	HXT	Gal4p	CGGN{11}CCG	-602	R
Kuraishia_capsulata	g003428	HXK	Gal4p	CGGN{11}CCG	-91	F
Kuraishia_capsulata	g003428	HXK	Gal4p	CGGN{11}CCG	-91	R
Kuraishia_capsulata	g002621	PGI	Gal4p	CGGN{11}CCG	-213	F
Kuraishia_capsulata	g002621	PGI	Gal4p	CGGN{11}CCG	-213	R
Kuraishia_capsulata	g001066	TPI	Gal4p	CGGN{11}CCG	-640	F
Kuraishia_capsulata	g001066	TPI	Gal4p	CGGN{11}CCG	-178	F
Kuraishia_capsulata	g001066	TPI	Gal4p	CGGN{11}CCG	-178	R
Kuraishia_capsulata	g001066	TPI	Gal4p	CGGN{11}CCG	-640	R
Kuraishia_capsulata	g001579	TDH	Gal4p	CGGN{11}CCG	-817	F
Kuraishia_capsulata	g001579	TDH	Gal4p	CGGN{11}CCG	-817	R
Kuraishia_capsulata	g001071	PGK	Gal4p	CGGN{11}CCG	-276	F
Kuraishia_capsulata	g001071	PGK	Gal4p	CGGN{11}CCG	-276	R
Kuraishia_capsulata	g001594	PYK	Gal4p	CGGN{11}CCG	-380	F
Kuraishia_capsulata	g001594	PYK	Gal4p	CGGN{11}CCG	-241	F
Kuraishia_capsulata	g001594	PYK	Gal4p	CGGN{11}CCG	-241	R
Kuraishia_capsulata	g001594	PYK	Gal4p	CGGN{11}CCG	-380	R
Kuraishia_capsulata	g000151	PDC	Gal4p	CGGN{11}CCG	-627	F
Kuraishia_capsulata	g000151	PDC	Gal4p	CGGN{11}CCG	-441	F
Kuraishia_capsulata	g000151	PDC	Gal4p	CGGN{11}CCG	-441	R
Kuraishia_capsulata	g000151	PDC	Gal4p	CGGN{11}CCG	-627	R
Komagataella_pseudopastoris	g000127	HXK	Gal4p	CGGN{11}CCG	-918	F
Komagataella_pseudopastoris	g000127	HXK	Gal4p	CGGN{11}CCG	-642	F
Komagataella_pseudopastoris	g000127	HXK	Gal4p	CGGN{11}CCG	-642	R
Komagataella_pseudopastoris	g000127	HXK	Gal4p	CGGN{11}CCG	-918	R
Komagataella_pseudopastoris	g003877	FBA	Gal4p	CGGN{11}CCG	-341	F
Komagataella_pseudopastoris	g003877	FBA	Gal4p	CGGN{11}CCG	-341	R
Komagataella_pseudopastoris	g003182	TDH	Gal4p	CGGN{11}CCG	-218	F
Komagataella_pseudopastoris	g003182	TDH	Gal4p	CGGN{11}CCG	-218	R
Komagataella_pseudopastoris	g000305	PGK	Gal4p	CGGN{11}CCG	-524	F
Komagataella_pseudopastoris	g000305	PGK	Gal4p	CGGN{11}CCG	-142	F
Komagataella_pseudopastoris	g000305	PGK	Gal4p	CGGN{11}CCG	-142	R
Komagataella_pseudopastoris	g000305	PGK	Gal4p	CGGN{11}CCG	-524	R
Komagataella_pseudopastoris	g001363	PYK	Gal4p	CGGN{11}CCG	-337	F
Komagataella_pseudopastoris	g001363	PYK	Gal4p	CGGN{11}CCG	-162	F
Komagataella_pseudopastoris	g001363	PYK	Gal4p	CGGN{11}CCG	-162	R
Komagataella_pseudopastoris	g001363	PYK	Gal4p	CGGN{11}CCG	-337	R
Ambrosiozyma_oregonensis	g000824	GPM	Gal4p	CGGN{11}CCG	-458	F
Ambrosiozyma_oregonensis	g000824	GPM	Gal4p	CGGN{11}CCG	-458	R
Ambrosiozyma_oregonensis	g004212	GPM	Gal4p	CGGN{11}CCG	-279	F
Ambrosiozyma_oregonensis	g004212	GPM	Gal4p	CGGN{11}CCG	-279	R
Ambrosiozyma_oregonensis	g005531	ENO	Gal4p	CGGN{11}CCG	-650	F
Ambrosiozyma_oregonensis	g005531	ENO	Gal4p	CGGN{11}CCG	-650	R
Ambrosiozyma_philentoma	g003054	PFK	Gal4p	CGGN{11}CCG	-197	F
Ambrosiozyma_philentoma	g003054	PFK	Gal4p	CGGN{11}CCG	-197	R
Ambrosiozyma_philentoma	g006111	GPM	Gal4p	CGGN{11}CCG	-291	F
Ambrosiozyma_philentoma	g006111	GPM	Gal4p	CGGN{11}CCG	-291	R
Citeromyces_hawaiiensis	g005830	HXT	Gal4p	CGGN{11}CCG	-188	F
Citeromyces_hawaiiensis	g005830	HXT	Gal4p	CGGN{11}CCG	-188	R
Citeromyces_hawaiiensis	g000815	HXT	Gal4p	CGGN{11}CCG	-42	F
Citeromyces_hawaiiensis	g000815	HXT	Gal4p	CGGN{11}CCG	-42	R
Citeromyces_hawaiiensis	g000406	HXT	Gal4p	CGGN{11}CCG	-128	F
Citeromyces_hawaiiensis	g000406	HXT	Gal4p	CGGN{11}CCG	-128	R
Citeromyces_hawaiiensis	g004647	ENO	Gal4p	CGGN{11}CCG	-713	F
Citeromyces_hawaiiensis	g004647	ENO	Gal4p	CGGN{11}CCG	-713	R
Citeromyces_hawaiiensis	g003372	PYK	Gal4p	CGGN{11}CCG	-363	F
Citeromyces_hawaiiensis	g003372	PYK	Gal4p	CGGN{11}CCG	-363	R
Brettanomyces_bruxellensis	g000064	HXT	Gal4p	CGGN{11}CCG	-826	F
Brettanomyces_bruxellensis	g000064	HXT	Gal4p	CGGN{11}CCG	-826	R
Brettanomyces_bruxellensis	g000162	HXT	Gal4p	CGGN{11}CCG	-738	F
Brettanomyces_bruxellensis	g000162	HXT	Gal4p	CGGN{11}CCG	-738	R
Brettanomyces_bruxellensis	g000142	HXT	Gal4p	CGGN{11}CCG	-830	F
Brettanomyces_bruxellensis	g000142	HXT	Gal4p	CGGN{11}CCG	-830	R
Brettanomyces_bruxellensis	g002132	PGI	Gal4p	CGGN{11}CCG	-617	F
Brettanomyces_bruxellensis	g002132	PGI	Gal4p	CGGN{11}CCG	-617	R
Brettanomyces_bruxellensis	g005083	FBA	Gal4p	CGGN{11}CCG	-381	F
Brettanomyces_bruxellensis	g005083	FBA	Gal4p	CGGN{11}CCG	-381	R
Brettanomyces_bruxellensis	g004867	GPM	Gal4p	CGGN{11}CCG	-697	F
Brettanomyces_bruxellensis	g004867	GPM	Gal4p	CGGN{11}CCG	-697	R
Brettanomyces_bruxellensis	g001934	ENO	Gal4p	CGGN{11}CCG	-572	F
Brettanomyces_bruxellensis	g001934	ENO	Gal4p	CGGN{11}CCG	-572	R
Brettanomyces_bruxellensis	g001413	PYK	Gal4p	CGGN{11}CCG	-386	F
Brettanomyces_bruxellensis	g001413	PYK	Gal4p	CGGN{11}CCG	-386	R
Ambrosiozyma_kashinagicola	g005117	HXK	Gal4p	CGGN{11}CCG	-124	F
Ambrosiozyma_kashinagicola	g005117	HXK	Gal4p	CGGN{11}CCG	-124	R
Ambrosiozyma_kashinagicola	g004607	FBA	Gal4p	CGGN{11}CCG	-290	F
Ambrosiozyma_kashinagicola	g004607	FBA	Gal4p	CGGN{11}CCG	-290	R
Ambrosiozyma_kashinagicola	g002056	GPM	Gal4p	CGGN{11}CCG	-610	F
Ambrosiozyma_kashinagicola	g002056	GPM	Gal4p	CGGN{11}CCG	-610	R
Ambrosiozyma_maleeae	g002549	HXT	Gal4p	CGGN{11}CCG	-716	F
Ambrosiozyma_maleeae	g002549	HXT	Gal4p	CGGN{11}CCG	-716	R
Ambrosiozyma_maleeae	g001117	HXT	Gal4p	CGGN{11}CCG	-579	F
Ambrosiozyma_maleeae	g001117	HXT	Gal4p	CGGN{11}CCG	-579	R
Ambrosiozyma_maleeae	g004719	HXK	Gal4p	CGGN{11}CCG	-188	F
Ambrosiozyma_maleeae	g004719	HXK	Gal4p	CGGN{11}CCG	-188	R
Ambrosiozyma_maleeae	g005207	PDC	Gal4p	CGGN{11}CCG	-282	F
Ambrosiozyma_maleeae	g005207	PDC	Gal4p	CGGN{11}CCG	-282	R
Ambrosiozyma_maleeae	g004577	PDC	Gal4p	CGGN{11}CCG	-607	F
Ambrosiozyma_maleeae	g004577	PDC	Gal4p	CGGN{11}CCG	-607	R
Pichia_terricola	g004422	HXT	Gal4p	CGGN{11}CCG	-189	F
Pichia_terricola	g004422	HXT	Gal4p	CGGN{11}CCG	-189	R
Pichia_terricola	g002374	PFK	Gal4p	CGGN{11}CCG	-210	F
Pichia_terricola	g002374	PFK	Gal4p	CGGN{11}CCG	-210	R
Pichia_terricola	g000160	PFK	Gal4p	CGGN{11}CCG	-152	F
Pichia_terricola	g000160	PFK	Gal4p	CGGN{11}CCG	-152	R
Pichia_terricola	g002805	TPI	Gal4p	CGGN{11}CCG	-221	F
Pichia_terricola	g002805	TPI	Gal4p	CGGN{11}CCG	-221	R
Pichia_terricola	g003624	ENO	Gal4p	CGGN{11}CCG	-228	F
Pichia_terricola	g003624	ENO	Gal4p	CGGN{11}CCG	-228	R
Pichia_terricola	g004839	PYK	Gal4p	CGGN{11}CCG	-373	F
Pichia_terricola	g004839	PYK	Gal4p	CGGN{11}CCG	-373	R
Saturnispora_dispora	g001545	HXT	Gal4p	CGGN{11}CCG	-442	F
Saturnispora_dispora	g001545	HXT	Gal4p	CGGN{11}CCG	-442	R
Saturnispora_dispora	g003536	HXK	Gal4p	CGGN{11}CCG	-445	F
Saturnispora_dispora	g003536	HXK	Gal4p	CGGN{11}CCG	-445	R
Saturnispora_dispora	g002074	PFK	Gal4p	CGGN{11}CCG	-172	F
Saturnispora_dispora	g002074	PFK	Gal4p	CGGN{11}CCG	-172	R
Saturnispora_dispora	g004092	PFK	Gal4p	CGGN{11}CCG	-165	F
Saturnispora_dispora	g004092	PFK	Gal4p	CGGN{11}CCG	-165	R
Saturnispora_dispora	g000153	FBA	Gal4p	CGGN{11}CCG	-164	F
Saturnispora_dispora	g000153	FBA	Gal4p	CGGN{11}CCG	-164	R
Saturnispora_dispora	g000459	TDH	Gal4p	CGGN{11}CCG	-421	F
Saturnispora_dispora	g000459	TDH	Gal4p	CGGN{11}CCG	-393	F
Saturnispora_dispora	g000459	TDH	Gal4p	CGGN{11}CCG	-393	R
Saturnispora_dispora	g000459	TDH	Gal4p	CGGN{11}CCG	-421	R
Saturnispora_dispora	g000940	GPM	Gal4p	CGGN{11}CCG	-525	F
Saturnispora_dispora	g000940	GPM	Gal4p	CGGN{11}CCG	-525	R
Saturnispora_dispora	g001471	ENO	Gal4p	CGGN{11}CCG	-532	F
Saturnispora_dispora	g001471	ENO	Gal4p	CGGN{11}CCG	-532	R
Pichia_membranifaciens	g001724	HXT	Gal4p	CGGN{11}CCG	-768	F
Pichia_membranifaciens	g001724	HXT	Gal4p	CGGN{11}CCG	-768	R
Pichia_membranifaciens	g001741	HXK	Gal4p	CGGN{11}CCG	-348	F
Pichia_membranifaciens	g001741	HXK	Gal4p	CGGN{11}CCG	-348	R
Pichia_membranifaciens	g000498	PGI	Gal4p	CGGN{11}CCG	-847	F
Pichia_membranifaciens	g000498	PGI	Gal4p	CGGN{11}CCG	-847	R
Pichia_membranifaciens	g002612	PFK	Gal4p	CGGN{11}CCG	-254	F
Pichia_membranifaciens	g002612	PFK	Gal4p	CGGN{11}CCG	-254	R
Pichia_membranifaciens	g004775	FBA	Gal4p	CGGN{11}CCG	-270	F
Pichia_membranifaciens	g004775	FBA	Gal4p	CGGN{11}CCG	-244	F
Pichia_membranifaciens	g004775	FBA	Gal4p	CGGN{11}CCG	-244	R
Pichia_membranifaciens	g004775	FBA	Gal4p	CGGN{11}CCG	-270	R
Pichia_membranifaciens	g003856	TPI	Gal4p	CGGN{11}CCG	-914	F
Pichia_membranifaciens	g003856	TPI	Gal4p	CGGN{11}CCG	-876	F
Pichia_membranifaciens	g003856	TPI	Gal4p	CGGN{11}CCG	-704	F
Pichia_membranifaciens	g003856	TPI	Gal4p	CGGN{11}CCG	-274	F
Pichia_membranifaciens	g003856	TPI	Gal4p	CGGN{11}CCG	-274	R
Pichia_membranifaciens	g003856	TPI	Gal4p	CGGN{11}CCG	-704	R
Pichia_membranifaciens	g003856	TPI	Gal4p	CGGN{11}CCG	-876	R
Pichia_membranifaciens	g003856	TPI	Gal4p	CGGN{11}CCG	-914	R
Pichia_membranifaciens	g003379	TDH	Gal4p	CGGN{11}CCG	-926	F
Pichia_membranifaciens	g003379	TDH	Gal4p	CGGN{11}CCG	-926	R
Kregervanrija_delftensis	g003199	PFK	Gal4p	CGGN{11}CCG	-183	F
Kregervanrija_delftensis	g003199	PFK	Gal4p	CGGN{11}CCG	-183	R
Kregervanrija_delftensis	g001862	GPM	Gal4p	CGGN{11}CCG	-207	F
Kregervanrija_delftensis	g001862	GPM	Gal4p	CGGN{11}CCG	-207	R
Kregervanrija_delftensis	g002200	ENO	Gal4p	CGGN{11}CCG	-473	F
Kregervanrija_delftensis	g002200	ENO	Gal4p	CGGN{11}CCG	-473	R
Kregervanrija_fluxuum	g002511	PFK	Gal4p	CGGN{11}CCG	-184	F
Kregervanrija_fluxuum	g002511	PFK	Gal4p	CGGN{11}CCG	-184	R
Kregervanrija_fluxuum	g002028	GPM	Gal4p	CGGN{11}CCG	-216	F
Kregervanrija_fluxuum	g002028	GPM	Gal4p	CGGN{11}CCG	-216	R
Kregervanrija_fluxuum	g001225	ENO	Gal4p	CGGN{11}CCG	-478	F
Kregervanrija_fluxuum	g001225	ENO	Gal4p	CGGN{11}CCG	-478	R
Candida_sorboxylosa	g000936	HXT	Gal4p	CGGN{11}CCG	-332	F
Candida_sorboxylosa	g000936	HXT	Gal4p	CGGN{11}CCG	-261	F
Candida_sorboxylosa	g000936	HXT	Gal4p	CGGN{11}CCG	-261	R
Candida_sorboxylosa	g000936	HXT	Gal4p	CGGN{11}CCG	-332	R
Candida_sorboxylosa	g000937	HXT	Gal4p	CGGN{11}CCG	-336	F
Candida_sorboxylosa	g000937	HXT	Gal4p	CGGN{11}CCG	-336	R
Candida_sorboxylosa	g002828	HXT	Gal4p	CGGN{11}CCG	-261	F
Candida_sorboxylosa	g002828	HXT	Gal4p	CGGN{11}CCG	-261	R
Candida_sorboxylosa	g003643	HXK	Gal4p	CGGN{11}CCG	-111	F
Candida_sorboxylosa	g003643	HXK	Gal4p	CGGN{11}CCG	-111	R
Candida_sorboxylosa	g003953	FBA	Gal4p	CGGN{11}CCG	-163	F
Candida_sorboxylosa	g003953	FBA	Gal4p	CGGN{11}CCG	-163	R
Candida_sorboxylosa	g000804	TPI	Gal4p	CGGN{11}CCG	-159	F
Candida_sorboxylosa	g000804	TPI	Gal4p	CGGN{11}CCG	-159	R
Candida_sorboxylosa	g004547	TDH	Gal4p	CGGN{11}CCG	-147	F
Candida_sorboxylosa	g004547	TDH	Gal4p	CGGN{11}CCG	-147	R
Candida_sorboxylosa	g004832	PGK	Gal4p	CGGN{11}CCG	-182	F
Candida_sorboxylosa	g004832	PGK	Gal4p	CGGN{11}CCG	-182	R
Candida_sorboxylosa	g001549	GPM	Gal4p	CGGN{11}CCG	-154	F
Candida_sorboxylosa	g001549	GPM	Gal4p	CGGN{11}CCG	-154	R
Candida_sorboxylosa	g003903	GPM	Gal4p	CGGN{11}CCG	-125	F
Candida_sorboxylosa	g003903	GPM	Gal4p	CGGN{11}CCG	-125	R
Candida_sorboxylosa	g005026	ENO	Gal4p	CGGN{11}CCG	-206	F
Candida_sorboxylosa	g005026	ENO	Gal4p	CGGN{11}CCG	-206	R
Candida_sorboxylosa	g001946	PDC	Gal4p	CGGN{11}CCG	-277	F
Candida_sorboxylosa	g001946	PDC	Gal4p	CGGN{11}CCG	-267	F
Candida_sorboxylosa	g001946	PDC	Gal4p	CGGN{11}CCG	-267	R
Candida_sorboxylosa	g001946	PDC	Gal4p	CGGN{11}CCG	-277	R
Ogataea_polymorpha	g003511	PFK	Gal4p	CGGN{11}CCG	-274	F
Ogataea_polymorpha	g003511	PFK	Gal4p	CGGN{11}CCG	-274	R
Ogataea_polymorpha	g004104	TPI	Gal4p	CGGN{11}CCG	-182	F
Ogataea_polymorpha	g004104	TPI	Gal4p	CGGN{11}CCG	-182	R
Ogataea_polymorpha	g001168	ENO	Gal4p	CGGN{11}CCG	-142	F
Ogataea_polymorpha	g001168	ENO	Gal4p	CGGN{11}CCG	-142	R
Brettanomyces_anomalus	g001841	ADH	Gal4p	CGGN{11}CCG	-909	F
Brettanomyces_anomalus	g001841	ADH	Gal4p	CGGN{11}CCG	-909	R
Komagataella_pastoris	g000230	ADH	Gal4p	CGGN{11}CCG	-549	F
Komagataella_pastoris	g000230	ADH	Gal4p	CGGN{11}CCG	-549	R
Ogataea_parapolymorpha	g005043	ADH	Gal4p	CGGN{11}CCG	-200	F
Ogataea_parapolymorpha	g005043	ADH	Gal4p	CGGN{11}CCG	-200	R
Citeromyces_matritensis	g002644	ADH	Gal4p	CGGN{11}CCG	-136	F
Citeromyces_matritensis	g002644	ADH	Gal4p	CGGN{11}CCG	-136	R
Ambrosiozyma_vanderkliftii	g002357	ADH	Gal4p	CGGN{11}CCG	-499	F
Ambrosiozyma_vanderkliftii	g002357	ADH	Gal4p	CGGN{11}CCG	-499	R
Brettanomyces_custersianus	g003339	ADH	Gal4p	CGGN{11}CCG	-259	F
Brettanomyces_custersianus	g003339	ADH	Gal4p	CGGN{11}CCG	-259	R
Komagataella_populi	g004340	ADH	Gal4p	CGGN{11}CCG	-560	F
Komagataella_populi	g004340	ADH	Gal4p	CGGN{11}CCG	-560	R
Saturnispora_hagleri	g001303	ADH	Gal4p	CGGN{11}CCG	-254	F
Saturnispora_hagleri	g001303	ADH	Gal4p	CGGN{11}CCG	-254	R
Saturnispora_saitoi	g004702	ADH	Gal4p	CGGN{11}CCG	-204	F
Saturnispora_saitoi	g004702	ADH	Gal4p	CGGN{11}CCG	-204	R
Saturnispora_serradocipensis	g000624	ADH	Gal4p	CGGN{11}CCG	-253	F
Saturnispora_serradocipensis	g000624	ADH	Gal4p	CGGN{11}CCG	-253	R
Saturnispora_silvae	g000805	ADH	Gal4p	CGGN{11}CCG	-112	F
Saturnispora_silvae	g000805	ADH	Gal4p	CGGN{11}CCG	-112	R
Saturnispora_zaruensis	g004356	ADH	Gal4p	CGGN{11}CCG	-255	F
Saturnispora_zaruensis	g004356	ADH	Gal4p	CGGN{11}CCG	-255	R
Pichia_occidentalis	g001519	ADH	Gal4p	CGGN{11}CCG	-872	F
Pichia_occidentalis	g001519	ADH	Gal4p	CGGN{11}CCG	-872	R
Pichia_nakasei	g001006	ADH	Gal4p	CGGN{11}CCG	-386	F
Pichia_nakasei	g001006	ADH	Gal4p	CGGN{11}CCG	-245	F
Pichia_nakasei	g001006	ADH	Gal4p	CGGN{11}CCG	-230	F
Pichia_nakasei	g001006	ADH	Gal4p	CGGN{11}CCG	-230	R
Pichia_nakasei	g001006	ADH	Gal4p	CGGN{11}CCG	-245	R
Pichia_nakasei	g001006	ADH	Gal4p	CGGN{11}CCG	-386	R
Pichia_exigua	g005138	ADH	Gal4p	CGGN{11}CCG	-668	F
Pichia_exigua	g005138	ADH	Gal4p	CGGN{11}CCG	-668	R
Martiniozyma_abietophila	g002776	ADH	Gal4p	CGGN{11}CCG	-361	F
Martiniozyma_abietophila	g002776	ADH	Gal4p	CGGN{11}CCG	-361	R
Ogataea_nitratoaversa	g002626	ADH	Gal4p	CGGN{11}CCG	-511	F
Ogataea_nitratoaversa	g002626	ADH	Gal4p	CGGN{11}CCG	-511	R
Ogataea_trehaloabstinens	g005403	ADH	Gal4p	CGGN{11}CCG	-502	F
Ogataea_trehaloabstinens	g005403	ADH	Gal4p	CGGN{11}CCG	-502	R
Ogataea_trehaloabstinens	g002400	ADH	Gal4p	CGGN{11}CCG	-932	F
Ogataea_trehaloabstinens	g002400	ADH	Gal4p	CGGN{11}CCG	-932	R
Ogataea_philodendri	g004773	ADH	Gal4p	CGGN{11}CCG	-723	F
Ogataea_philodendri	g004773	ADH	Gal4p	CGGN{11}CCG	-723	R
Ogataea_kodamae	g004392	ADH	Gal4p	CGGN{11}CCG	-313	F
Ogataea_kodamae	g004392	ADH	Gal4p	CGGN{11}CCG	-313	R
Ogataea_kodamae	g000246	ADH	Gal4p	CGGN{11}CCG	-783	F
Ogataea_kodamae	g000246	ADH	Gal4p	CGGN{11}CCG	-783	R
Ogataea_naganishii	g004872	ADH	Gal4p	CGGN{11}CCG	-244	F
Ogataea_naganishii	g004872	ADH	Gal4p	CGGN{11}CCG	-244	R
Kuraishia_capsulata	g004863	ADH	Gal4p	CGGN{11}CCG	-582	F
Kuraishia_capsulata	g004863	ADH	Gal4p	CGGN{11}CCG	-582	R
Komagataella_pseudopastoris	g003145	ADH	Gal4p	CGGN{11}CCG	-556	F
Komagataella_pseudopastoris	g003145	ADH	Gal4p	CGGN{11}CCG	-556	R
Citeromyces_hawaiiensis	g000817	ADH	Gal4p	CGGN{11}CCG	-739	F
Citeromyces_hawaiiensis	g000817	ADH	Gal4p	CGGN{11}CCG	-739	R
Brettanomyces_bruxellensis	g004687	ADH	Gal4p	CGGN{11}CCG	-870	F
Brettanomyces_bruxellensis	g004687	ADH	Gal4p	CGGN{11}CCG	-607	F
Brettanomyces_bruxellensis	g004687	ADH	Gal4p	CGGN{11}CCG	-607	R
Brettanomyces_bruxellensis	g004687	ADH	Gal4p	CGGN{11}CCG	-870	R
Ambrosiozyma_maleeae	g000931	ADH	Gal4p	CGGN{11}CCG	-418	F
Ambrosiozyma_maleeae	g000931	ADH	Gal4p	CGGN{11}CCG	-418	R
Saturnispora_dispora	g003328	ADH	Gal4p	CGGN{11}CCG	-254	F
Saturnispora_dispora	g003328	ADH	Gal4p	CGGN{11}CCG	-254	R
Pichia_membranifaciens	g001461	ADH	Gal4p	CGGN{11}CCG	-306	F
Pichia_membranifaciens	g001461	ADH	Gal4p	CGGN{11}CCG	-306	R
Kregervanrija_fluxuum	g005988	ADH	Gal4p	CGGN{11}CCG	-164	F
Kregervanrija_fluxuum	g005988	ADH	Gal4p	CGGN{11}CCG	-164	R
Candida_sorboxylosa	g000033	ADH	Gal4p	CGGN{11}CCG	-398	F
Candida_sorboxylosa	g000033	ADH	Gal4p	CGGN{11}CCG	-398	R
