# Supplementary material for: Convergent evolution of aerobic fermentation through divergent mechanisms acting on key shared glycolytic genes
Source: EMBO J. 2026 Apr 10;45(10):3540–62. doi: 10.1038/s44318-026-00778-0 (PMC13187154; doi:10.1038/s44318-026-00778-0)
Supplement: Supplementary file 7 — Source data Fig. 1 [file 44318_2026_778_MOESM7_ESM.zip]

Archive with 2 entries (1 files):
- Fig1_SD/
- Fig1_SD/SD_Fig1ABC.xls
