# Supplementary material for: Convergent evolution of aerobic fermentation through divergent mechanisms acting on key shared glycolytic genes
Source: EMBO J. 2026 Apr 10;45(10):3540–62. doi: 10.1038/s44318-026-00778-0 (PMC13187154; doi:10.1038/s44318-026-00778-0)
Supplement: Supplementary file 7 — Source data Fig. 1 [file 44318_2026_778_MOESM7_ESM.zip › Fig1_SD/SD_Fig1ABC.xls]

## Sheet: Fig1
Species	Actual.final	Strain	ECAR	Order	Tip_ID	HXK	PGI	PFK	FBA	TPI	TDH	PGK	GPM	ENO	PYK	sum_glycolysis	HXT	PDC	ADH	ADH4
Ambrosiozyma ambrosiae	yHMPu5000026137_ambrosiozyma_ambrosiae_160519.final	NRRL Y-7524	0.00913447	Pichiales	Ambrosiozyma_ambrosiae_CBS6003	2	1	2	1	1	2	1	2	1	1	14	3	4	3	0
Ambrosiozyma kashinagicola	yHMPu5000035038_ambrosiozyma_kashinagacola_160519.final	NRRL Y-63631	0.00785816	Pichiales	Ambrosiozyma_kashinagicola_CBS10903	2	1	2	1	1	2	1	2	2	1	15	7	4	3	0
Ambrosiozyma maleeae	yHMPu5000035040_ambrosiozyma_maleeae_160519.final	NRRL Y-63635	-0.00145798	Pichiales	Ambrosiozyma_maleeae_CBS11900	1	1	2	1	2	1	1	2	1	1	13	4	4	3	0
Ambrosiozyma monospora	yHMPu5000026279_Ambrosiozyma_monospora_SPADES.final	NRRL Y-1484	-0.006321	Pichiales	Ambrosiozyma_monospora_CBS2554	2	1	2	1	1	5	1	2	2	1	18	6	5	7	0
Ambrosiozyma oregonensis	yHMPu5000034946_ambrosiozyma_oregonensis_160519.final	NRRL Y-6106	0.0188512	Pichiales	Ambrosiozyma_oregonensis_CBS5560	1	1	2	1	1	2	1	2	1	1	13	2	4	4	0
Ambrosiozyma philentoma	yHMPu5000034947_ambrosiozyma_philentoma_160519.final	NRRL Y-7523	0.00532417	Pichiales	Ambrosiozyma_philentoma_CBS6276	2	1	2	1	1	2	1	2	1	1	14	3	4	4	0
Ambrosiozyma pseudovanderkliftii	yHMPu5000035041_ambrosiozyma_pseudovanderkliftii_160519.final	NRRL Y-63632	0.0226056	Pichiales	Ambrosiozyma_pseudovanderkliftii_CBS10904	2	1	2	1	1	2	1	2	2	1	15	4	3	3	0
Ambrosiozyma vanderkliftii	yHMPu5000026145_ambrosiozyma_vanderkliftii_160519.final	NRRL Y-63633	0.0334403	Pichiales	Ambrosiozyma_vanderkliftii_CBS10905	2	1	2	1	1	2	1	2	2	1	15	4	4	3	0
Ascoidea asiatica	yHMPu5000037921_ascoidea_asiatica_201018.final	NRRL Y-17632	-0.0176448	Ascoideales	Ascoidea_asiatica_CBS377.68	1	1	2	1	1	4	1	3	3	2	19	3	3	8	0
Babjeviella inositovora	yHMPu5000035043_babjeviella_inositovora_180604.final	NRRL Y-12698	0.00915777	Serinales	Babjeviella_inositovora_CBS8006	1	1	2	1	1	1	1	2	1	1	12	2	5	3	0
Barnettozyma californica	yHMPu5000035044_barnettozyma_californica_160519.final	NRRL Y-17395	0.0126001	Phaffomycetales	Barnettozyma_californica_CBS252	1	1	2	1	1	2	1	2	1	1	13	2	3	5	0
Barnettozyma hawaiiensis	yHMPu5000035045_barnettozyma_hawaiiensis_160613.final	NRRL Y-27270	0.0246365	Phaffomycetales	Barnettozyma_hawaiiensis_CBS8760	1	1	2	1	1	2	1	2	1	1	13	2	3	5	0
Barnettozyma populi	yHMPu5000035046_barnettozyma_populi_160613.final	NRRL Y-12728	0.00228711	Phaffomycetales	Barnettozyma_populi_CBS8094	1	1	2	1	1	3	1	2	1	1	14	2	3	5	0
Barnettozyma pratensis	yHMPu5000035047_barnettozyma_pratensis_160519.final	NRRL Y-12696	-0.00606946	Phaffomycetales	Barnettozyma_pratensis_CBS7079	1	1	2	1	1	2	1	2	1	1	13	2	4	5	0
Barnettozyma salicaria	yHMPu5000035048_Barnettozyma_salicaria_SPADES.final	NRRL Y-6780	0.00179802	Phaffomycetales	Barnettozyma_salicaria_CBS5456	1	1	2	1	1	2	1	2	1	1	13	1	3	4	0
Blastobotrys adeninivorans	yHMPu5000034680_blastobotrys_adeninivorans_160519.final	NRRL Y-17692	0.0108393	Dipodascales	Blastobotrys_adeninivorans_CBS8244	1	1	1	1	1	1	1	1	1	1	10	1	3	4	2
Blastobotrys americanus	yHMPu5000034681_blastobotrys_americana_160519.final	NRRL Y-6844	0.0230109	Dipodascales	Blastobotrys_americana_CBS10337	2	1	1	1	1	1	1	1	1	1	11	1	2	3	2
Blastobotrys mokoenaii	yHMPu5000034675_blastobotrys_mokoenaii_160519.final	NRRL Y-27120	0.00640019	Dipodascales	Blastobotrys_mokoenaii_CBS8435	1	1	1	1	1	1	1	1	1	1	10	1	2	2	1
Blastobotrys muscicola	yHMPu5000034674_blastobotrys_muscicola_160519.final	NRRL Y-7993	-0.00247809	Dipodascales	Blastobotrys_muscicola_CBS10338	2	1	1	1	1	1	1	1	1	1	11	1	2	1	1
Blastobotrys niveus	yHMPu5000034673_blastobotrys_nivea_190924.final	NRRL Y-17581	-0.0332912	Dipodascales	Blastobotrys_niveus_CBS163.67	1	1	1	1	1	2	1	1	1	1	11	3	2	2	1
Blastobotrys peoriensis	yHMPu5000034671_blastobotrys_peoriensis_160519.final	NRRL YB-2290	0.000875717	Dipodascales	Blastobotrys_peoriensis_CBS10340	1	1	1	1	1	1	1	1	1	1	10	1	2	3	2
Blastobotrys proliferans	yHMPu5000034670_blastobotrys_proliferans_160519.final	NRRL Y-17577	-0.00233369	Dipodascales	Blastobotrys_proliferans_CBS522.75	1	1	1	1	1	1	1	1	1	1	10	2	2	7	1
Blastobotrys raffinosifermentans	yHMPu5000034669_Blastobotrys_raffinofermentans_SPAdes.final	NRRL Y-27150	0.00403855	Dipodascales	Blastobotrys_raffinofermentans_CBS6800	1	1	1	1	1	1	1	1	1	1	10	1	3	4	2
Blastobotrys serpentis	yHMPu5000034667_blastobotrys_serpentis_160519.final	NRRL Y-48249	0.0211756	Dipodascales	Blastobotrys_serpentis_CBS10541	1	1	1	1	1	1	1	1	1	1	10	1	2	4	1
Botryozyma nematodophila	yHMPu5000034655_botryozyma_nematodophila_190924.haplomerger2.final	NRRL Y-17705	0.0130286	Trigonopsidales	Botryozyma_nematodophila_CBS7426	1	1	1	1	1	1	2	1	1	1	11	0	2	3	1
Brettanomyces anomalus	yHMPu5000034976_dekkera_anomala_160519.haplomerger2.final	NRRL Y-17522	0.0139835	Pichiales	Brettanomyces_anomalus_CBS8139	2	1	2	1	1	2	1	2	1	1	14	4	3	3	0
Brettanomyces bruxellensis	yHMPu5000034975_dekkera_bruxellensis_160519.haplomerger2.final	NRRL Y-12961	-0.00201229	Pichiales	Brettanomyces_bruxellensis_CBS74	2	1	2	1	1	2	1	2	1	1	14	9	5	4	0
Brettanomyces custersianus	yHMPu5000026197_brettanomyces_custersianus_160519.final	NRRL Y-6653	0.0040991	Pichiales	Brettanomyces_custersianus_CBS4805	1	1	2	1	1	1	1	2	2	1	13	3	3	3	0
Candida arabinofermentans	yHMPu5000034925_candida_arabinofermentans_160519.final	NRRL YB-2248	0.0107182	Pichiales	Candida_arabinofermentans_CBS8468	2	1	2	1	1	1	1	2	1	1	13	5	4	3	0
Candida ascalaphidarum	yHMPu5000041855_candida_ascalaphidarum_170307.final	NRRL Y-27908	0.0376465	Serinales	Candida_ascalaphidarum_CBS10156	1	1	2	1	1	1	1	2	2	1	13	1	2	2	0
Candida blattae	yHMPu5000035335_candida_blattae_160928.final	NRRL Y-27698	0.0228059	Serinales	Candida_blattae_CBS9871	2	1	2	1	1	2	1	2	2	1	15	2	3	3	0
Candida boidinii	yHMPu5000034926_candida_boidinii_160519.final	NRRL Y-2332	0.00687997	Pichiales	Candida_boidinii_CBS2428	2	1	1	1	1	1	1	2	1	1	12	2	4	4	0
Candida corydali	yHMPu5000034990_Candida_corydali_SPADES.final	NRRL Y-27910	0.00834726	Serinales	Candida_corydali_CBS10158	1	1	2	1	1	1	1	2	1	1	12	3	4	2	0
Candida freyschussii	yHMPu5000034967_candida_freyschussii_160519.final	NRRL Y-7957A	0.0105459	Phaffomycetales	Candida_freyschussii_CBS2161	1	1	2	1	1	2	1	2	1	1	13	4	3	8	0
Candida golubevii	yHMPu5000041862_candida_golubevii_170307.final	NRRL Y-48707	0.0145472	Serinales	Candida_golubevii_CBS11362	1	0	2	1	1	1	1	2	1	1	11	3	3	2	0
Candida gorgasii	yHMPu5000041863_candida_gorgasii_160928.final	NRRL Y-27707	0.0151667	Serinales	Candida_gorgasii_CBS9880	1	1	2	1	1	2	1	2	2	1	14	3	3	1	0
Candida heveicola	yHMPu5000035707_candida_heveicola_160519.final	NRRL Y-48716	0.0133267	Serinales	Candida_heveicola_CBS10701	1	1	2	1	1	2	1	2	2	1	14	3	3	3	0
Candida hispaniensis	yHMPu5000035633_candida_hispaniensis_180604.final	NRRL Y-5580	0.0156837	Dipodascales	Candida_hispaniensis_CBS9996	1	1	1	1	1	1	1	1	1	1	10	0	2	4	1
Candida incommunis	yHMPu5000035244_candida_incommunis_160928.final	NRRL Y-17085	0.00697779	Dipodascales	Candida_incommunis_CBS5604	1	1	1	1	1	1	1	1	1	1	10	1	2	3	1
Candida intermedia	yHMPu5000034987_candida_intermedia_160519.final	NRRL Y-981	0.00334915	Serinales	Candida_intermedia_CBS572	2	1	2	1	1	2	1	2	2	1	15	2	3	3	0
Candida ipomoeae	yHMPu5000040951_metschnikowia_ipomoeae_201018.final	NRRL Y-27455	0.00787214	Serinales	Metschnikowia_ipomoeae_CBS8466	1	1	2	1	1	1	1	2	1	1	12	3	2	2	0
Candida montana	yHMPu5000035037_candida_montana_160519.final	NRRL Y-17326	0.00563161	Phaffomycetales	Candida_montana_CBS8057	1	1	2	1	1	2	1	2	1	1	13	1	3	4	0
Candida orba	yHMPu5000035673_candida_orba_160613.final	NRRL Y-27336	0.000717343	Phaffomycetales	Candida_orba_CBS8782	1	1	2	1	1	2	1	2	1	1	13	1	3	4	0
Candida oregonensis	yHMPu5000034986_candida_oregonensis_160519.final	NRRL Y-5850	0.0135037	Serinales	Candida_oregonensis_CBS5036	2	1	2	1	1	2	1	2	1	1	14	2	3	3	0
Candida ponderosae	yHMPu5000035261_candida_ponderosae_170307.final	NRRL YB-2307	0.00551515	Phaffomycetales	Candida_ponderosae_CBS8801	1	1	2	1	1	3	1	2	1	1	14	2	2	5	0
Candida schatavii	yHMPu5000034643_Candida_schatavii_SPAdes.final	NRRL Y-17078	0.0225497	Serinales	Candida_schatavii_CBS6452	1	1	2	1	1	1	1	2	1	1	12	1	2	3	0
Candida sojae	yHMPu5000034996_candida_sojae_SPADES.final	NRRL Y-17909	0.0148732	Serinales	Candida_sojae_CBS7871	1	1	2	1	1	1	1	2	2	1	13	6	4	5	0
Candida sorboxylosa	yHMPu5000037882_candida_sorboxylosa_180604.haplomerger2.final	NRRL Y-17669	-0.00441119	Pichiales	Candida_sorboxylosa_CBS6378	1	1	1	1	1	1	1	3	1	1	12	4	3	4	0
Candida succiphila	yHMPu5000034906_candida_succiphila_160519.final	NRRL Y-11998	0.0129029	Pichiales	Candida_succiphila_CBS8003	1	1	2	1	1	1	1	2	1	1	12	3	4	3	0
Candida tammaniensis	yHMPu5000041833_candida_tammaniensis_170307.final	NRRL Y-8257	0.0270448	Serinales	Candida_tammaniensis_CBS8504	1	1	2	1	1	2	1	2	2	1	14	3	4	1	0
Candida vartiovaarae	yHMPu5000035690_candida_vartiovaarae_160613.final	NRRL Y-6701	-0.0142257	Phaffomycetales	Candida_vartiovaarae_CBS4289	1	1	2	1	1	2	1	2	1	1	13	3	4	5	0
Candida wancherniae	yHMPu5000041840_candida_wancherniae_160928.final	NRRL Y-48709	0.0186276	Serinales	Candida_wancherniae_NRRLY-48709	1	1	2	1	1	1	1	2	1	1	12	2	2	2	0
Cephaloascus albidus	yHMPu5000034998_cephaloascus_albidus_160519.haplomerger2.final	NRRL Y-7343	-0.00048444	Serinales	Cephaloascus_albidus_CBS389.77	2	1	2	1	1	2	1	2	2	2	16	9	6	7	0
Cephaloascus fragrans	yHMPu5000034999_cephaloascus_fragrans_160519.final	NRRL Y-6742	-0.00448106	Serinales	Cephaloascus_fragrans_CBS121.29	1	1	2	1	1	1	1	2	2	1	13	3	5	4	0
Citeromyces hawaiiensis	yHMPu5000034950_citeromyces_hawaiiensis_170307.haplomerger2.final	NRRL Y-11581	-0.0133454	Pichiales	Citeromyces_hawaiiensis_CBS12303	3	2	3	2	1	2	3	3	2	1	22	4	2	3	0
Citeromyces matritensis	yHMPu5000026142_citeromyces_matritensis_160519.haplomerger2.final	NRRL Y-2407	-0.00851495	Pichiales	Citeromyces_matritensis_CBS2764	3	1	3	1	2	2	1	2	4	2	21	5	2	3	0
Clavispora fructus	yHMPu5000034988_candida_fructus_160519.final	NRRL Y-17072	0.00730851	Serinales	Clavispora_fructus_CBS6380	1	1	2	1	1	2	1	2	1	1	13	4	3	3	0
Cyberlindnera americana	yHMPu5000035703_cyberlindnera_americana_160613.final	NRRL Y-2156	0.0147894	Phaffomycetales	Cyberlindnera_americana_CBS5644	1	1	2	1	1	2	1	2	1	1	13	3	4	6	0
Cyberlindnera fabianii	yHMPu5000035701_cyberlindnera_fabianii_160519.final	NRRL Y-1871	-0.00230109	Phaffomycetales	Cyberlindnera_fabianii_CBS5640	1	1	2	1	1	2	1	2	1	1	13	4	3	7	0
Cyberlindnera jadinii	yHMPu5000035336_cyberlindnera_jadinii_180604.haplomerger2.final	NRRL Y-1542	-0.0091205	Phaffomycetales	Cyberlindnera_jadinii_CBS1600	2	1	2	1	2	2	1	3	2	1	17	4	10	12	0
Cyberlindnera maclurae	yHMPu5000035699_cyberlindnera_maclurae_160613.final	NRRL Y-5377	0.00595767	Phaffomycetales	Cyberlindnera_maclurae_CBS8671	1	1	2	1	1	2	1	2	1	1	13	3	4	4	0
Cyberlindnera misumaiensis	yHMPu5000034979_cyberlindnera_misumaiensis_160519.final	NRRL Y-17389	0.0181478	Phaffomycetales	Cyberlindnera_misumaiensis_CBS8062	1	1	2	1	1	2	1	2	1	1	13	3	3	5	0
Cyberlindnera mrakii	yHMPu5000034978_cyberlindnera_mrakii_160519.final	NRRL Y-1364	0.00630237	Phaffomycetales	Cyberlindnera_mrakii_CBS1707	1	1	2	1	1	2	1	2	1	1	13	3	4	6	0
Cyberlindnera mycetangii	yHMPu5000035689_candida_mycetangii_160613.final	NRRL Y-6843	-0.0122181	Phaffomycetales	Cyberlindnera_mycetangii_CBS8675	1	1	2	1	1	2	1	2	1	1	13	5	3	8	0
Cyberlindnera petersonii	yHMPu5000035325_cyberlindnera_petersonii_180604.final	NRRL YB-3808	-0.00569682	Phaffomycetales	Cyberlindnera_petersonii_CBS5555	1	1	2	1	1	2	1	2	1	1	13	4	2	5	0
Cyberlindnera saturnus	yHMPu5000035686_Cyberlindnera_saturnus_SPADES.final	NRRL Y-17396	0.00121576	Phaffomycetales	Cyberlindnera_saturnus_CBS254	1	1	2	1	1	2	1	2	1	1	13	4	4	6	0
Cyberlindnera suaveolens	yHMPu5000035687_cyberlindnera_suaveolens_160613.final	NRRL Y-17391	0.00370317	Phaffomycetales	Cyberlindnera_suaveolens_CBS255	1	1	2	1	1	2	1	2	1	1	13	3	4	6	0
Cyberlindnera xylosilytica	yHMPu5000035688_Cyberlindnera_xylosilytica_SPADES.final	NRRL YB-2097	0.00255262	Phaffomycetales	Cyberlindnera_xylosilytica_CBS13984	1	1	2	1	1	2	2	2	1	1	14	5	3	8	0
Danielozyma ontarioensis	yHMPu5000034973_danielozyma_ontarioensis_160519.final	NRRL YB-1246	0.0141093	Serinales	Danielozyma_ontarioensis_CBS8502	1	1	2	1	1	1	1	2	2	1	13	3	2	4	0
Deakozyma indianensis	yHMPu5000034974_deakozyma_indianensis_160519.final	NRRL YB-1937	0.0042994	Dipodascales	Deakozyma_indianensis_CBS12903	1	1	1	1	1	1	1	1	1	1	10	1	2	4	1
Debaryomyces fabryi	yHMPu5000041829_debaryomyces_fabryi_180604.final	NRRL Y-17914	0.0172116	Serinales	Debaryomyces_fabryi_CBS789	1	1	2	1	1	1	1	2	3	1	14	4	4	2	0
Debaryomyces hansenii	yHMPu5000034659_debaryomyces_hansenii_180604.final	NRRL Y-7426	0.0108021	Serinales	Debaryomyces_hansenii_CBS767	1	1	2	1	1	1	1	2	3	1	14	4	4	2	0
Debaryomyces marama	yHMPu5000041713_debaryomyces_maramus_170307.final	NRRL Y-2171	0.0179848	Serinales	Debaryomyces_maramus_CBS1958	1	1	2	1	1	1	1	3	3	1	15	3	3	1	0
Debaryomyces nepalensis	yHMPu5000041693_debaryomyces_nepalensis_170307.final	NRRL Y-7108	-0.00454628	Serinales	Debaryomyces_nepalensis_CBS5921	1	1	2	1	1	1	1	2	1	1	12	3	4	2	0
Debaryomyces prosopidis	yHMPu5000041678_debaryomyces_prosopidis_170307.final	NRRL Y-27369	0.0204629	Serinales	Debaryomyces_prosopidis_CBS8450	1	1	2	1	1	1	1	2	6	1	17	3	4	2	0
Debaryomyces subglobosus	yHMPu5000041824_debaryomyces_subglobosus_160928.final	NRRL Y-6666	0.0252514	Serinales	Debaryomyces_subglobosus_CBS792	1	1	2	1	1	1	1	2	2	1	13	4	4	2	0
Diddensiella caesifluorescens	yHMPu5000034660_diddensiella_caesifluorescens_180604.final	NRRL Y-48781	0.0104108	Dipodascales	Diddensiella_caesifluorescens_CBS12613	1	1	1	1	1	1	1	2	2	1	12	3	2	3	1
Dipodascus albidus	yHMPu5000034661_dipodascus_albidus_180604.final	NRRL Y-12859	0.0163265	Dipodascales	Dipodascus_albidus_CBS766.85	1	1	2	1	1	1	1	1	2	2	13	1	2	1	1
Dipodascus geniculatus	yHMPu5000041822_dipodascus_geniculatus_170307.final	NRRL Y-17628	-0.0234441	Dipodascales	Dipodascus_geniculatus_CBS184.8	1	1	2	1	1	1	1	1	2	2	13	1	2	1	1
Geotrichum candidum	yHMPu5000034738_geotrichum_candidum_190924.haplomerger2.final	CBS 178.71	-0.00606481	Dipodascales	Geotrichum_candidum_CBS178.71	1	2	3	2	2	3	3	1	6	3	26	4	3	7	1
Grigorovia transvaalensis	yHAB154_kazachstania_transvaalensis_160519.final	NRRL Y-17245	-0.0154182	Saccharomycetales	Grigorovia_transvaalensis_CBS2186	2	1	3	1	1	2	1	2	1	1	15	15	5	2	0
Grigorovia yakushimaensis	yHAB166_kazachstania_yakushimaensis_160519.final	NRRL Y-48837	-0.023118	Saccharomycetales	Grigorovia_yakushimaensis_CBS8388	3	2	3	1	1	2	1	2	1	2	18	20	4	3	0
Groenewaldozyma salmanticensis	yHMPu5000035691_candida_salmanticensis_160519.final	NRRL Y-17090	-0.0175469	Dipodascales	Groenewaldozyma_salmanticensis_CBS5121	1	1	1	1	1	1	1	2	1	1	11	5	2	2	1
Hanseniaspora clermontiae	yHMPu5000034963_hanseniaspora_clermontiae_160519.haplomerger2.final	NRRL Y-27515	0.000931614	Saccharomycodales	Hanseniaspora_clermontiae_CBS8821	1	1	2	1	1	1	1	2	1	1	12	12	4	4	0
Hanseniaspora hatyaiensis	yHMPu5000035684_kloeckera_hatyaiensis_160519.haplomerger2.final	ZIM 2327	-0.0105924	Saccharomycodales	Hanseniaspora_hatyaiensis__ZIM2327	1	1	2	1	1	1	1	2	1	1	12	11	6	3	0
Hanseniaspora osmophila	yHMPu5000034957_Hanseniaspora_osmophila_SPADES.final	NRRL Y-1613	-0.0602708	Saccharomycodales	Hanseniaspora_osmophila_CBS313	1	1	2	1	1	2	1	2	2	1	14	5	4	4	0
Hanseniaspora pseudoguilliermondii	yHMPu5000035695_hanseniaspora_pseudoguilliermondii_160519.haplomerger2.final	CBS 8772	-0.0184786	Saccharomycodales	Hanseniaspora_pseudoguilliermondii_CBS8772	1	1	2	1	1	1	1	2	1	1	12	10	4	5	0
Hanseniaspora singularis	yHMPu5000035696_hanseniaspora_singularis_160519.haplomerger2.final	NRRL Y-63757	-0.0284235	Saccharomycodales	Hanseniaspora_singularis_NRRLY-63757	1	1	2	1	1	1	1	2	1	1	12	6	4	3	0
Hanseniaspora uvarum	yHMPu5000034956_hanseniaspora_uvarum_170307.final	NRRL Y-1614	-0.0200856	Saccharomycodales	Hanseniaspora_uvarum_CBS314	1	1	2	1	1	1	1	2	1	1	12	9	4	3	0
Hanseniaspora valbyensis	yHMPu5000034955_hanseniaspora_valbyensis_201018.haplomerger2.final	NRRL Y-1626	-0.0330397	Saccharomycodales	Hanseniaspora_valbyensis_CBS479	1	1	2	1	1	1	1	2	1	1	12	8	4	3	0
Hanseniaspora vineae	yHMPu5000026147_hanseniaspora_vineae_190924.haplomerger2.final	NRRL Y-17529	-0.0487001	Saccharomycodales	Hanseniaspora_vineae_CBS2171	1	1	2	1	1	2	1	3	2	1	15	5	4	5	0
Hyphopichia burtonii	yHMPu5000035682_hyphopichia_burtonii_160613.final	NRRL Y-1933	0.0112912	Serinales	Hyphopichia_burtonii_CBS2352	1	1	2	1	1	2	1	2	3	1	15	3	3	5	0
Hyphopichia gotoi	yHMPu5000035681_candida_gotoi_160519.final	NRRL Y-27225	0.0128563	Serinales	Hyphopichia_gotoi_CBS8531	1	1	2	1	1	2	1	2	2	1	14	3	4	2	0
Hyphopichia heimii	yHMPu5000035318_hyphopichia_heimii_180604.final	NRRL Y-7502	0.0138158	Serinales	Hyphopichia_heimii_CBS6139	1	1	3	1	1	3	2	2	3	1	18	4	4	2	0
Hyphopichia homilentoma	yHMPu5000035316_candida_homilentoma_180604.final	NRRL Y-10941	0.0172302	Serinales	Hyphopichia_homilentoma_CBS6312	1	1	2	1	1	2	1	2	2	1	14	3	3	3	0
Hyphopichia rhagii	yHMPu5000035679_candida_rhagii_160613.final	NRRL Y-2594	0.0170532	Serinales	Hyphopichia_rhagii_CBS4237	1	1	2	1	1	2	1	2	2	1	14	3	4	2	0
Kazachstania aerobia	yHAB164_kazachstania_aerobia_160519.final	NRRL Y-27976	-0.0486722	Saccharomycetales	Kazachstania_aerobia_CBS9918	2	1	3	2	1	4	2	2	1	2	20	8	4	2	0
Kazachstania africana	yHAB137_kazachstania_africana_160519.final	NRRL Y-8276	-0.0217019	Saccharomycetales	Kazachstania_africana_CBS2517	2	1	3	1	1	3	2	2	2	1	18	18	4	4	0
Kazachstania bromeliacearum	yHAB136_kazachstania_bromeliacearum_160519.final	NRRL Y-48836	-0.024385	Saccharomycetales	Kazachstania_bromeliacearum_CBS7996	2	1	3	1	1	3	2	2	1	2	18	13	7	2	0
Kazachstania intestinalis	yHAB148_kazachstania_intestinalis_160519.final	NRRL Y-48847	-0.0141372	Saccharomycetales	Kazachstania_intestinalis_CBS11839	1	1	3	1	1	1	2	3	2	1	16	10	3	2	0
Kazachstania kunashirensis	yHAB160_kazachstania_kunashirensis_160519.final	NRRL Y-27209	-0.0164523	Saccharomycetales	Kazachstania_kunashirensis_CBS7662	1	1	2	1	1	2	2	2	1	1	14	9	7	2	0
Kazachstania martiniae	yHAB132_kazachstania_martiniae_160519.final	NRRL Y-409	-0.020938	Saccharomycetales	Kazachstania_martiniae_CBS6334	2	1	3	1	1	5	1	2	2	2	20	8	4	2	0
Kazachstania naganishii	kazachstania_naganishii.final	NRRL Y-48838	-0.0192145	Saccharomycetales	Kazachstania_naganishii_CBS8797	2	1	3	1	1	3	2	2	1	2	18	10	5	2	0
Kazachstania rosinii	yHAB153_kazachstania_rosinii_160519.final	NRRL Y-17919	-0.0280369	Saccharomycetales	Kazachstania_rosinii_CBS7127	1	1	2	1	1	3	2	2	2	1	16	21	4	2	0
Kazachstania siamensis	yHAB143_kazachstania_siamensis_160519.final	NRRL Y-48842	-0.0317587	Saccharomycetales	Kazachstania_siamensis_CBS10361	2	1	3	1	1	4	2	2	1	2	19	13	5	2	0
Kazachstania solicola	yHAB159_kazachstania_solicola_160519.haplomerger2.final	NRRL Y-27207	-0.0402876	Saccharomycetales	Kazachstania_solicola_CBS6904	2	1	3	1	1	4	2	2	1	2	19	9	4	2	0
Kazachstania spencerorum	yHAB155_kazachstania_spencerorum_160519.final	NRRL Y-17920	-0.0138158	Saccharomycetales	Kazachstania_spencerorum_CBS3019	2	1	2	1	1	2	2	3	3	1	18	16	4	2	0
Kazachstania taianensis	yHAB147_kazachstania_taianensis_160519.final	NRRL Y-48846	-0.0093208	Saccharomycetales	Kazachstania_taianensis_CBS11405	2	1	3	1	1	2	2	2	1	2	17	10	6	2	0
Kazachstania turicensis	yHMPu5000040961_kazachstania_turicensis_201018.final	NRRL: y-48835	-0.010476	Saccharomycetales	Kazachstania_turicensis_NRRLy-48835	1	1	2	1	1	2	2	2	2	1	15	7	10	2	0
Kazachstania unispora	yHAB133_kazachstania_unispora_160519.final	NRRL Y-1556	-0.0392349	Saccharomycetales	Kazachstania_unispora_CBS398	2	1	3	1	1	7	2	2	2	2	23	16	7	2	0
Kazachstania viticola	yHAB158_kazachstania_viticola_160519.haplomerger2.final	NRRL Y-27206	-0.0346327	Saccharomycetales	Kazachstania_viticola_CBS6463	2	1	2	1	1	2	2	2	1	2	16	24	6	2	0
Kluyveromyces aestuarii	yHMPu5000034709_kluyveromyces_aestuarii_160519.final	NRRL YB-4510	0.00212408	Saccharomycetales	Kluyveromyces_aestuarii_CBS4438	1	1	2	1	1	2	1	2	1	1	13	3	5	4	2
Kluyveromyces dobzhanskii	yHMPu5000034710_kluyveromyces_dobzhanskii_160519.final	NRRL Y-1974	-0.00291129	Saccharomycetales	Kluyveromyces_dobzhanskii_CBS2104	1	1	2	2	1	3	1	2	1	1	15	3	3	4	0
Kluyveromyces lactis var. lactis	yHMPu5000034712_kluyveromyces_lactis_var_lactis_160519.final	NRRL Y-8279	-0.0147303	Saccharomycetales	Kluyveromyces_lactis_var._lactis_CBS683	1	1	2	1	1	3	1	2	1	1	14	2	3	5	1
Kluyveromyces marxianus	yHMPu5000034713_kluyveromyces_marxianus_160519.haplomerger2.final	NRRL Y-8281	-0.0171231	Saccharomycetales	Kluyveromyces_marxianus_CBS712	1	1	2	1	1	3	2	2	1	1	15	7	4	4	1
Kockiozyma suomiensis	yHMPu5000034742_lipomyces_suomiensis_160519.final	NRRL Y-17356	0.0211057	Lipomycetales	Kockiozyma_suomiensi_CBS7251	1	1	1	1	1	1	1	0	1	1	9	0	1	3	3
Kodamaea laetipori	yHMPu5000034665_kodamaea_laetipori_180604.final	NRRL Y-27713	-0.00286471	Serinales	Kodamaea_laetipori_CBS9884	1	1	2	1	1	2	1	2	1	1	13	2	2	1	0
Kodamaea ohmeri	yHMPu5000035677_kodamaea_ohmeri_160519.final	NRRL Y-1932	0.00514717	Serinales	Kodamaea_ohmeri_CBS5367	1	1	2	1	1	1	1	2	1	1	12	4	2	1	0
Kodamaea restingae	yHMPu5000034648_candida_restingae_160519.final	NRRL Y-27358	0.00211476	Serinales	Candida_restingae_CBS8493	1	1	2	1	1	1	1	2	1	1	12	2	2	1	0
Komagataella pastoris	yHMPu5000034953_komagataella_pastoris_160519.final	NRRL Y-1603	0.021688	Pichiales	Komagataella_pastoris_CBS704	2	1	2	2	1	1	1	2	1	1	14	2	3	1	0
Komagataella populi	yHMPu5000026274_komagataella_populi_160519.final	NRRL YB-455	0.0129541	Pichiales	Komagataella_populi_CBS12362	2	1	2	2	1	1	1	2	1	1	14	2	3	1	0
Komagataella pseudopastoris	yHMPu5000034939_komagataella_pseudopastoris_160519.final	NRRL Y-27603	0.0134059	Pichiales	Komagataella_pseudopastoris_CBS9187	2	1	2	2	1	1	1	2	1	1	14	2	3	1	0
Kregervanrija delftensis	yHMPu5000035674_kregervanrija_delftensis_160613.final	NRRL Y-7119	-0.00251536	Pichiales	Kregervanrija_delftensis_CBS2614	2	1	2	1	1	1	1	2	2	1	14	2	3	5	0
Kregervanrija fluxuum	yHMPu5000035675_kregervanrija_fluxuum_160613.final	NRRL YB-4273	-0.0122973	Pichiales	Kregervanrija_fluxuum_CBS2287	2	1	2	1	1	1	1	2	2	1	14	2	3	4	0
Kuraishia capsulata	yHMPu5000034937_kuraishia_capsulata_160519.final	NRRL Y-1842	0.00807243	Pichiales	Kuraishia_capsulata_CBS1993	2	1	2	1	1	1	1	2	1	1	13	2	3	3	0
Kuraishia molischiana	yHMPu5000034933_kuraishia_molischiana_160519.final	NRRL Y-27899	0.0170579	Pichiales	Kuraishia_molischiana_CBS9993	2	1	2	1	1	1	1	2	1	1	13	2	3	3	0
Kuraishia ogatae	yHMPu5000034932_kuraishia_ogatae_160519.final	NRRL Y-48474	0.0115846	Pichiales	Kuraishia_ogatae_CBS10924	2	1	2	1	1	1	1	2	2	1	14	2	2	2	0
Kurtzmaniella cleridarum	yHMPu5000035667_kurtzmaniella_cleridarum_180604.final	NRRL Y-48386	0.0152272	Serinales	Kurtzmaniella_cleridarum_CBS8793	1	1	2	1	1	2	1	2	1	1	13	1	1	3	0
Kurtzmaniella fragi	yHMPu5000035302_candida_fragi_180604.final	NRRL Y-17910	0.00701971	Serinales	Kurtzmaniella_fragi_CBS7702	1	1	2	1	1	2	1	2	1	1	13	1	1	3	0
Lachancea cidri	yHMPu5000034698_lachancea_cidri_201018.haplomerger2.final	NRRL Y-12634	-0.0325366	Saccharomycetales	Lachancea_cidri_CBS4575	2	1	4	1	1	3	1	2	2	1	18	11	4	5	1
Lachancea dasiensis	yHMPu5000034697_lachancea_dasiensis_190924.final	CBS 10888	-0.00403855	Saccharomycetales	Lachancea_dasiensis_CBS10888	1	1	2	1	1	5	1	2	1	1	16	4	3	2	1
Lachancea fermentati	yHMPu5000034695_lachancea_fermentati_201018.final	NRRL Y-1559	-0.0466599	Saccharomycetales	Lachancea_fermentati_CBS707	1	1	2	1	1	3	1	2	2	1	15	7	5	4	1
Lachancea kluyveri	yHMPu5000034694_lachancea_kluyveri_180604.final	NRRL Y-12651	-0.0303054	Saccharomycetales	Lachancea_kluyveri_CBS3082	1	1	2	1	1	5	1	2	1	1	16	9	6	4	1
Lachancea lanzarotensis	yHMPu5000034693_Lachancea_lanzarotensis_SPADES.final	CBS 12615	-0.0115846	Saccharomycetales	Lachancea_lanzarotensis_CBS12615	1	1	2	1	1	2	1	2	1	1	13	5	3	4	1
Lachancea meyersii	yHMPu5000034692_lachancea_meyersii_180604.final	NRRL Y-27269	-0.02636	Saccharomycetales	Lachancea_meyersii_CBS8951	1	1	2	1	1	2	1	2	2	1	14	4	4	4	1
Lachancea mirantina	yHMPu5000034691_lachancea_mirantina_180604.final	CBS 11717	-0.0136388	Saccharomycetales	Lachancea_mirantina_CBS11717	1	1	2	1	1	2	1	2	2	1	14	4	3	3	1
Lachancea nothofagi	yHMPu5000034690_lachancea_nothofagi_180604.final	NRRL Y-48670	0.000791872	Saccharomycetales	Lachancea_nothofagi_CBS11611	1	1	2	2	1	3	1	2	2	1	16	4	4	4	1
Lachancea quebecensis	yHMPu5000040963_lachancea_quebecuensis_200128.final	CBS 14138	-0.0265929	Saccharomycetales	Lachancea_quebecensis_CBS14138	1	1	2	1	1	2	1	2	1	1	13	7	3	3	1
Lachancea thermotolerans	yHMPu5000034678_lachancea_thermotolerans_180604.final	NRRL Y-8284	-0.0426027	Saccharomycetales	Lachancea_thermotolerans_CBS6340	1	1	2	1	1	2	1	2	1	1	13	6	4	4	2
Lachancea waltii	yHMPu5000026219_lachancea_waltii_180604.final	NRRL Y-8285	-0.0316516	Saccharomycetales	Lachancea_waltii_CBS6430	1	1	2	1	1	3	1	2	1	1	14	7	2	3	1
Lipomyces arxii	yHMPu5000034754_lipomyces_arxii_170713.final	NRRL Y-17921	0.0059437	Lipomycetales	Lipomyces_arxii_CBS7333	1	1	2	1	1	1	1	0	1	1	10	0	1	2	3
Lipomyces japonicus	yHMPu5000034758_lipomyces_japonicus_160519.final	NRRL Y-17848	-0.00974002	Lipomycetales	Lipomyces_japonicus_CBS7319	1	1	1	1	2	1	1	0	1	1	10	0	1	2	2
Lipomyces oligophaga	yHMPu5000034748_lipomyces_oligophaga_160519.final	NRRL Y-17247	0.0104713	Lipomycetales	Lipomyces_oligophaga_CBS7107	1	1	1	1	1	1	1	0	1	1	9	1	1	2	2
Lipomyces starkeyi	yHMPu5000034743_lipomyces_starkeyi_190924.final	NRRL Y-11557	-0.00179336	Lipomycetales	Lipomyces_starkeyi_CBS1807	1	1	2	1	1	1	1	0	1	1	10	1	2	2	1
Lodderomyces elongisporus	yHMPu5000035005_lodderomyces_elongisporus_160519.haplomerger2.final	NRRL YB-4239	0.0042994	Serinales	Lodderomyces_elongisporus_CBS2605	1	1	2	1	1	1	1	2	1	1	12	3	3	2	0
Magnusiomyces tetraspermus	yHMPu5000041818_magnusiomyces_tetrasperma_170307.final	NRRL Y-7288	-0.0201089	Dipodascales	Magnusiomyces_tetraspermus_CBS765.7	2	1	2	2	1	2	2	1	2	2	17	6	3	11	1
Martiniozyma abietophila	yHMPu5000034631_martiniozyma_abiesophila_170307.haplomerger2.final	NRRL Y-11514	0.0133733	Pichiales	Martiniozyma_abietophila_CBS5366	3	1	2	2	1	2	1	2	1	1	16	3	3	4	0
Metschnikowia aberdeeniae	yHMPu5000040959_metschnikowia_aberdeeniae_201018.final	NRRL Y-27921	0.00138345	Serinales	Metschnikowia_aberdeeniae_CBS10289	1	1	2	1	1	1	1	2	1	1	12	3	2	2	0
Metschnikowia arizonensis	metschnikowia_arizonensis.final	NRRL Y-27427	-0.00441119	Serinales	Metschnikowia_arizonensis_UWOPS99-103.4	1	1	2	1	1	2	1	2	1	1	13	3	2	2	0
Metschnikowia bicuspidata var. bicuspidata	yHMPu5000034592_metschnikowia_bicuspidata_var_bicuspidata_180604.final	NRRL YB-4993	0.0105831	Serinales	Metschnikowia_bicuspidata_var._bicuspidata_CBS5575	1	1	2	1	1	1	1	2	1	1	12	2	4	4	0
Metschnikowia borealis	yHMPu5000040956_metschnikowia_borealis_201018.final	NRRL Y-27451	-0.00790009	Serinales	Metschnikowia_borealis_CBS8431	1	1	2	1	1	1	1	2	2	1	13	3	2	2	0
Metschnikowia bowlesiae	yHMPu5000040955_metschnikowia_bowlesiae_201018.final	NRRL Y-63671	0.00722932	Serinales	Metschnikowia_bowlesiae_CBS12940	1	1	2	1	1	1	1	2	1	1	12	2	2	2	0
Metschnikowia cerradonensis	yHMPu5000040954_metschnikowia_cerradonensis_201018.final	NRRL Y-48067	0.00335381	Serinales	Metschnikowia_cerradonensis_CBS10409	1	1	2	1	1	1	1	2	1	1	12	3	3	2	0
Metschnikowia continentalis	yHMPu5000040943_metschnikowia_continentalis_201018.final	NRRL Y-27449	0.0114262	Serinales	Metschnikowia_continentalis_CBS8429	1	1	2	1	4	1	1	2	1	1	15	4	2	2	0
Metschnikowia dekortorum	yHMPu5000040945_metschnikowia_dekortorum_201018.final	NRRL Y-27430	0.0184786	Serinales	Metschnikowia_dekortorum_CBS9063	1	1	2	1	1	1	1	2	1	1	12	2	2	2	0
Metschnikowia dragensbergensis	metschnikowia_drakensbergensis.final	NRRL Y-63721	0.00131823	Serinales	Metschnikowia_drakensbergensis_EBD-CdVSA10-2A	1	1	2	1	1	1	1	2	1	1	12	3	2	2	0
Metschnikowia hamakuensis	yHMPu5000040948_metschnikowia_hamakuensis_201018.final	NRRL Y-27834	0.01226	Serinales	Metschnikowia_hamakuensis_CBS10056	1	1	2	1	1	1	1	2	1	1	12	3	2	2	0
Metschnikowia hawaiiana	yHMPu5000041743_candida_hawaiiana_170307.final	NRRL Y-27473	0.0290524	Serinales	Metschnikowia_hawaiiana_CBS9146	1	1	2	1	1	1	1	2	1	1	12	2	2	2	0
Metschnikowia hawaiiensis	yHMPu5000040949_metschnikowia_hawaiiensis_201018.final	NRRL Y-17272	-0.000833794	Serinales	Metschnikowia_hawaiiensis_CBS7432	1	1	3	1	1	1	1	2	1	1	13	3	3	2	0
Metschnikowia hibisci	yHMPu5000040950_metschnikowia_hibisci_200128.final	NRRL Y-27453	0.0238773	Serinales	Metschnikowia_hibisci_CBS8433	1	1	2	1	1	1	1	2	1	1	12	3	2	2	0
Metschnikowia kamakouana	metschnikowia_kamakouana.final	UWOPS 04-112.5	0.00488631	Serinales	Metschnikowia_kamakouana_UWOPS04-112.5	1	1	2	1	1	1	1	2	1	1	12	3	2	2	0
Metschnikowia kipukae	yHMPu5000040953_metschnikowia_kipukae_201018.final	NRRL Y-27474	0.0058878	Serinales	Metschnikowia_kipukae_CBS9147	1	1	2	1	1	1	1	2	1	1	12	2	2	2	0
Metschnikowia lochheadii	yHMPu5000040941_metschnikowia_lochheadii_201018.final	NRRL Y-27457	0.00501208	Serinales	Metschnikowia_lochheadii_CBS8807	1	1	2	1	1	1	1	2	2	1	13	3	3	2	0
Metschnikowia matae var. maris	yHMPu5000040795_metschnikowia_matae_201018.final	NRRL Y-63737	0.00859414	Serinales	Metschnikowia_matae_CBS13985	1	1	2	1	1	1	1	2	1	1	12	5	2	2	0
Metschnikowia matae var. matae	yHMPu5000040940_metschnikowia_matae_201018.final	NRRL Y-63736	-0.00540336	Serinales	Metschnikowia_matae_CBS13986	1	2	2	1	1	2	1	2	1	1	14	4	2	2	0
Metschnikowia proteae	yHMPu5000040937_metschnikowia_proteae_201018.final	NRRL Y-48784	0.000326066	Serinales	Metschnikowia_proteae_CBS12522	1	1	2	1	1	1	1	2	1	1	12	3	2	2	0
Metschnikowia shivogae	yHMPu5000040935_metschnikowia_shivogae_201018.final	NRRL Y-27924T	0.0190422	Serinales	Metschnikowia_shivogae_CBS10292	1	1	2	1	1	1	1	2	1	1	12	3	2	2	0
Metschnikowia similis	yHMPu5000040934_metschnikowia_similis_201018.final	NRRL Y-27627	0.0199459	Serinales	Metschnikowia_similis_CBS9737	1	1	2	1	1	1	1	3	1	1	13	2	2	2	0
Meyerozyma athensensis	yHMPu5000034632_candida_athensensis_180604.final	NRRL Y-27644	0.031796	Serinales	Meyerozyma_athensensis_CBS9840	1	1	2	1	1	1	1	2	2	1	13	2	3	2	0
Meyerozyma caribbica	yHMPu5000035662_meyerozyma_caribbica_160613.final	NRRL Y-27274	0.0107834	Serinales	Meyerozyma_caribbica_CBS9966	1	1	2	1	1	2	1	2	2	1	14	2	3	2	0
Meyerozyma carpophila	yHMPu5000035664_candida_carpophila_160613.final	NRRL Y-17905	0.0109698	Serinales	Meyerozyma_carpophila_CBS5256	1	1	2	1	1	2	1	2	2	1	14	2	3	2	0
Middelhovenomyces tepae	yHMPu5000035665_middelhovenomyces_tepae_160613.final	NRRL Y-17670	0.00492358	Dipodascales	Middelhovenomyces_tepae_CBS5115	1	1	1	1	1	2	1	2	2	1	13	1	3	7	1
Millerozyma acaciae	yHMPu5000034634_millerozyma_acaciae_160519.final	NRRL Y-7117	-0.0038103	Serinales	Millerozyma_acaciae_CBS5656	1	1	2	1	1	1	1	2	1	1	12	3	2	2	0
Nakaseomyces bacillisporus	yHMPu5000035666_nakaseomyces_bacillisporus_160613.final	NRRL Y-17846	-0.0212827	Saccharomycetales	Nakaseomyces_bacillisporus_CBS7720	1	2	2	1	1	1	1	2	1	2	14	17	3	2	0
Nakaseomyces bracarensis	yHMPu5000034725_candida_bracarensis_160928.final	NRRL Y-48270	-0.0243431	Saccharomycetales	Candida_bracarensis_CBS10154	2	1	3	1	1	2	1	2	2	2	17	10	4	2	0
Nakaseomyces castellii	yHMPu5000034724_candida_castellii_180604.final	NRRL Y-17070	-0.00971673	Saccharomycetales	Candida_castellii_CBS4332	1	1	2	1	1	1	1	2	1	2	13	8	3	3	0
Nakaseomyces delphensis	yHMPu5000026127_nakaseomyces_delphensis_160519.final	NRRL Y-2379	-0.0116591	Saccharomycetales	Nakaseomyces_delphensis_CBS2170	2	1	3	1	1	2	1	2	2	2	17	9	5	2	0
Nakaseomyces nivariensis	yHMPu5000034720_candida_nivariensis_180604.final	NRRL Y-48269	-0.0242406	Saccharomycetales	Candida_nivariensis_CBS9983	2	1	3	1	1	2	1	2	2	2	17	10	4	2	0
Nakazawaea holstii	yHMPu5000034918_nakazawaea_holstii_160519.final	NRRL Y-2155	0.0109278	Alaninales	Nakazawaea_holstii_CBS4140	2	1	2	1	1	2	1	2	1	1	14	5	3	8	0
Nakazawaea peltata	yHMPu5000034921_nakazawaea_peltata_160519.final	NRRL Y-6888	-0.00794667	Alaninales	Nakazawaea_peltata_CBS5576	2	1	2	1	1	2	1	2	1	1	14	5	3	3	0
Naumovozyma castellii	yHMPu5000034871_naumovozyma_castellii_180604.final	NRRL Y-12630	-0.0159958	Saccharomycetales	Naumovozyma_castellii_CBS4309	2	1	2	1	1	4	2	2	2	2	19	19	5	3	0
Naumovozyma dairenensis	yHMPu5000034872_naumovozyma_dairenensis_180604.final	NRRL Y-1353	-0.00442051	Saccharomycetales	Naumovozyma_dairenensis_CBS421	2	1	2	1	1	3	1	2	1	2	16	15	7	2	0
Ogataea glucozyma	yHMPu5000034897_Ogataea_glucozyma_SPAdes.final	NRRL YB-2185	-0.00984716	Pichiales	Ogataea_glucozyma_CBS5766	2	1	2	1	1	1	1	2	1	1	13	2	3	2	0
Ogataea henricii	yHMPu5000026124_ogataea_henricii_160519.final	NRRL YB-2194	0.0062651	Pichiales	Ogataea_henricii_CBS5765	2	1	2	1	1	1	1	2	1	1	13	2	3	2	0
Ogataea kodamae	yHMPu5000034899_ogataea_kodamae_160519.final	NRRL Y-17234	-0.00408047	Pichiales	Ogataea_kodamae_CBS7081	1	1	2	1	1	1	1	2	1	1	12	2	2	2	0
Ogataea methanolica	yHMPu5000034900_ogataea_methanolica_160519.final	NRRL Y-7685	0.00306501	Pichiales	Ogataea_methanolica_CBS6515	2	1	2	1	1	2	1	2	1	1	14	5	4	3	0
Ogataea methylivora	yHMPu5000034901_Ogataea_methylivora_SPADES.final	NRRL Y-17250	0.0227593	Pichiales	Ogataea_methylivora_CBS7300	2	1	2	1	1	1	1	2	1	1	13	3	4	3	0
Ogataea minuta	yHMPu5000034902_ogataea_minuta_160519.final	NRRL Y-411	0.00331189	Pichiales	Ogataea_minuta_CBS1708	1	1	2	1	1	1	1	2	1	1	12	2	2	2	0
Ogataea naganishii	yHMPu5000034903_ogataea_naganishii_160519.final	NRRL Y-7654	0.0396309	Pichiales	Ogataea_naganishii_CBS6429	1	1	2	1	1	1	1	2	1	1	12	3	4	2	0
Ogataea nitratoaversa	yHMPu5000034636_ogataea_nitratoaversa_180604.final	NRRL Y-48449	0.0187115	Pichiales	Ogataea_nitratoaversa_CBS10796	2	1	2	1	1	1	1	2	1	1	13	3	4	3	0
Ogataea nonfermentans	yHMPu5000034904_Ogataea_nonfermentans_SPADES.final	NRRL YB-2203	0.00696847	Pichiales	Ogataea_nonfermentans_CBS5764	1	1	2	1	1	1	1	2	1	1	12	2	3	2	0
Ogataea parapolymorpha	yHMPu5000026177_ogataea_parapolymorpha_160519.final	NRRL YB-1982	-0.000899008	Pichiales	Ogataea_parapolymorpha_CBS12304	1	1	2	1	1	1	1	2	1	1	12	2	3	2	0
Ogataea philodendri	yHMPu5000034893_ogataea_philodendra_160519.final	NRRL Y-7210	0.0198108	Pichiales	Ogataea_philodendri_CBS6075	1	1	2	1	1	1	1	2	1	1	12	2	3	2	0
Ogataea pilisensis	yHMPu5000034892_ogataea_pilisensis_160519.final	NRRL Y-27598	0.00954904	Pichiales	Ogataea_pilisensis_CBS9259	2	1	2	1	1	1	1	2	1	1	13	3	3	3	0
Ogataea pini	yHMPu5000034891_ogataea_pini_160519.final	NRRL Y-11528	-0.00247809	Pichiales	Ogataea_pini_CBS744	2	1	2	1	1	1	1	2	1	1	13	2	3	2	0
Ogataea polymorpha	yHMPu5000041802_ogataea_polymorpha_180604.final	NRRL Y-5445	0.0138298	Pichiales	Ogataea_polymorpha_CBS4732	1	1	2	1	1	1	1	2	1	1	12	2	3	2	0
Ogataea populi-albae	yHMPu5000034637_ogataea_populiabae_180604.final	NRRL Y-48632	0.00873388	Pichiales	Ogataea_populi-albae_CBS11363	2	1	2	1	1	1	1	2	1	1	13	2	3	3	0
Ogataea ramenticola	yHMPu5000034890_ogataea_ramenticola_160519.final	NRRL YB-1985	0.00578998	Pichiales	Ogataea_ramenticola_CBS8699	1	1	2	1	1	1	1	2	1	1	12	3	4	3	0
Ogataea trehaloabstinens	yHMPu5000034887_ogataea_trehaloabstinens_160519.final	NRRL Y-27595	0.015162	Pichiales	Ogataea_trehaloabstinens_CBS9256	2	1	2	1	1	1	1	2	2	1	14	2	3	4	0
Ogataea trehalophila	yHMPu5000034886_ogataea_trehalophila_160519.final	NRRL Y-6781	-0.017724	Pichiales	Ogataea_trehalophila_CBS5361	2	1	2	1	1	1	1	2	1	1	13	4	4	3	0
Ogataea zsoltii	yHMPu5000034885_ogataea_zsoltii_160519.final	NRRL Y-27601	-0.0030324	Pichiales	Ogataea_zsoltii_CBS9262	2	1	2	1	1	1	1	2	1	1	13	2	3	2	0
Pachysolen tannophilus	yHMPu5000035669_pachysolen_tannophilus_160613.final	NRRL Y-2460	-0.00858016	Alaninales	Pachysolen_tannophilus_CBS4044	2	1	2	1	1	2	1	2	3	1	16	4	2	3	0
Peterozyma toletana	yHMPu5000034884_peterozyma_toletana_160519.final	NRRL YB-4247	-0.0130193	Alaninales	Peterozyma_toletana_CBS2504	2	1	2	1	1	2	1	2	1	1	14	5	3	5	0
Peterozyma xylosa	yHMPu5000034883_peterozyma_xylosa_160519.final	NRRL Y-12939	-0.00674488	Alaninales	Peterozyma_xylosa_CBS2286	2	1	2	1	1	2	1	2	1	1	14	5	3	5	0
Phaffomyces antillensis	yHMPu5000035671_phaffomyces_antillensis_160613.final	NRRL Y-12881	0.0293365	Phaffomycetales	Phaffomyces_antillensis_CBS7111	1	1	2	1	1	2	1	2	1	1	13	1	3	4	0
Phaffomyces opuntiae	yHMPu5000035670_phaffomyces_opuntiae_160613.final	NRRL Y-11707	0.0197549	Phaffomycetales	Phaffomyces_opuntiae_CBS7010	1	1	2	1	1	2	1	2	1	1	13	1	3	4	0
Phaffomyces thermotolerans	yHMPu5000035672_phaffomyces_thermotolerans_160613.final	NRRL Y-11709	0.0183342	Phaffomycetales	Phaffomyces_thermotolerans_CBS7012	1	1	2	1	1	2	1	2	1	1	13	1	3	4	0
Pichia exigua	yHMPu5000034629_pichia_exigua_180604.final	NRRL Y-10920	-0.0118362	Pichiales	Pichia_exigua_CBS6836	2	1	2	1	1	1	1	2	1	1	13	3	3	3	0
Pichia heedii	yHMPu5000034627_pichia_heedii_180604.final	NRRL Y-10967	0.00107601	Pichiales	Pichia_heedii_CBS6930	2	1	2	1	1	1	1	2	1	1	13	3	3	2	0
Pichia membranifaciens	yHMPu5000035661_pichia_membranifaciens_160519.final	NRRL Y-2026	0.00214737	Pichiales	Pichia_membranifaciens_CBS107	2	1	2	1	1	1	1	2	1	1	13	3	3	4	0
Pichia nakasei	yHMPu5000034624_pichia_nakasei_180604.final	NRRL Y-7686	0.00145798	Pichiales	Pichia_nakasei_CBS5141	2	1	2	1	1	1	1	2	1	1	13	3	3	3	0
Pichia norvegensis	yHMPu5000034623_pichia_norvegensis_160519.haplomerger2.final	NRRL Y-7687	0.0161169	Pichiales	Pichia_norvegensis_CBS6564	3	1	2	1	1	1	1	2	3	1	16	3	3	3	0
Pichia occidentalis	yHMPu5000034622_pichia_occidentalis_160519.haplomerger2.final	NRRL Y-7552	-0.0184133	Pichiales	Pichia_occidentalis_CBS5459	2	1	2	1	1	1	1	2	1	1	13	3	3	3	0
Pichia terricola	yHMPu5000035301_pichia_terricola_170307.final	NRRL YB-4310	-0.00204489	Pichiales	Pichia_terricola_CBS2617	1	1	2	1	1	1	1	2	1	1	12	3	3	5	0
Priceomyces carsonii	yHMPu5000035296_priceomyces_carsonii_160928.final	NRRL YB-4275	0.0219069	Serinales	Priceomyces_carsonii_CBS2285	1	1	2	1	1	1	1	2	2	1	13	3	1	2	0
Priceomyces castillae	yHMPu5000035297_priceomyces_castillae_170307.final	NRRL Y-7501	0.0345536	Serinales	Priceomyces_castillae_CBS6053	1	1	2	1	1	1	1	2	1	1	12	2	1	1	0
Priceomyces haplophilus	yHMPu5000035660_priceomyces_haplophilus_160613.final	NRRL Y-7860	0.00751813	Serinales	Priceomyces_haplophilus_CBS2028	1	1	2	1	1	1	1	2	1	1	12	2	1	1	0
Priceomyces medius	yHMPu5000034606_priceomyces_medius_180604.final	NRRL Y-7122	0.0136714	Serinales	Priceomyces_medius_CBS5521	1	1	2	1	1	2	1	2	2	1	14	2	1	1	0
Saccharomyces arboricola	saccharomyces_arboricola.final	CBS 10644	-0.0533256	Saccharomycetales	Saccharomyces_arboricola_CBS10644	2	1	2	1	1	3	1	3	2	2	18	14	5	4	1
Saccharomyces cerevisiae	saccharomyces_cerevisiae.final	S288C	-0.0501628	Saccharomycetales	Saccharomyces_cerevisiae_S288C	2	1	2	1	1	3	1	3	5	2	21	18	5	4	1
Saccharomyces kudriavzevii	saccharomyces_kudriavzevii.final	IFO 1802 MAT? ho?::natMX	-0.0595907	Saccharomycetales	Saccharomyces_kudriavzevii_IFO1802	2	1	2	1	1	2	1	3	2	2	17	15	4	4	1
Saccharomyces mikatae	saccharomyces_mikatae.final	IFO 1815	-0.0446755	Saccharomycetales	Saccharomyces_mikatae_IFO1815	2	1	2	1	1	3	1	3	2	2	18	16	4	4	1
Saccharomyces paradoxus	saccharomyces_paradoxus.final	CBS 432	-0.0468229	Saccharomycetales	Saccharomyces_paradoxus_CBS432	2	1	2	1	1	3	1	3	3	2	19	21	5	4	1
Saccharomyces uvarum	saccharomyces_uvarum.final	JRY9189	-0.0365891	Saccharomycetales	Saccharomyces_uvarum_JRY9189	2	1	2	1	1	3	1	3	1	2	17	15	5	4	1
Saccharomycopsis capsularis	yHMPu5000034607_saccharomycopsis_capsularis_180604.final	NRRL Y-17639	-0.00673557	Ascoideales	Saccharomycopsis_capsularis_CBS2519	1	1	5	1	1	4	1	3	2	2	21	4	3	4	0
Saccharomycopsis malanga	yHMPu5000038051_saccharomycopsis_malanga_170912.final	NRRL Y-7175	0.0260386	Ascoideales	Saccharomycopsis_malanga_CBS6267	1	1	2	1	2	3	1	2	1	1	15	1	2	6	0
Saturnispora dispora	yHMPu5000035659_saturnispora_dispora_160519.final	NRRL Y-1447	-0.0323503	Pichiales	Saturnispora_dispora_CBS794	2	1	2	1	1	1	1	2	1	1	13	2	3	3	0
Saturnispora hagleri	yHMPu5000034610_saturnispora_hagleri_160519.final	NRRL Y-27828	-0.0282791	Pichiales	Saturnispora_hagleri_CBS10007	2	1	2	1	1	1	1	2	1	1	13	2	3	3	0
Saturnispora mendoncae	yHMPu5000034611_saturnispora_mendoncae_160519.haplomerger2.final	NRRL Y-11515	-0.00024222	Pichiales	Saturnispora_mendoncae_CBS5620	2	1	2	1	1	1	1	2	1	1	13	3	2	3	0
Saturnispora saitoi	yHMPu5000034612_saturnispora_saitoi_180604.final	NRRL Y-6671	-0.0174072	Pichiales	Saturnispora_saitoi_CBS4910	2	1	2	1	1	1	1	2	1	1	13	3	3	3	0
Saturnispora serradocipensis	yHMPu5000034613_saturnispora_serradocipensis_180604.final	NRRL Y-48717	-0.0239052	Pichiales	Saturnispora_serradocipensis_CBS11756	2	1	2	1	1	1	1	2	1	1	13	2	3	3	0
Saturnispora silvae	yHMPu5000034614_saturnispora_silvae_180604.final	NRRL Y-6725	0.00788145	Pichiales	Saturnispora_silvae_CBS5498	2	1	2	1	1	1	1	2	1	1	13	3	3	3	0
Saturnispora zaruensis	yHMPu5000034615_saturnispora_zaruensis_160519.final	NRRL Y-7008	-0.0248089	Pichiales	Saturnispora_zaruensis_CBS5799	2	1	2	1	1	1	1	2	1	1	13	2	3	3	0
Scheffersomyces lignosus	yHMPu5000038106_candida_lignosa_170912.final	NRRL Y-12856	0.0217578	Serinales	#N/A	1	1	2	1	1	2	1	2	2	1	14	1	3	2	0
Scheffersomyces stipitis	yHMPu5000034616_scheffersomyces_stipitis_180604.final	NRRL Y-7124	0.0121669	Serinales	Scheffersomyces_stipitis_CBS5773	1	1	2	1	1	3	1	2	1	1	14	6	3	2	0
Spathaspora arborariae	spathaspora_arborariae.final	NRRL Y-48658T	0.0304778	Serinales	Spathaspora_arborariae_CBS11463	1	1	2	1	1	1	1	2	1	1	12	1	4	2	0
Spathaspora girioi	spathaspora_girioi.final	UFMG-CM-Y302	0.0212501	Serinales	Spathaspora_girioi_UFMG-CM-Y302	1	1	2	1	1	1	1	2	2	1	13	2	3	2	0
Spathaspora passalidarum	yHMPu5000034617_spathaspora_passalidarum_170713.final	NRRL Y-27907	0.0397194	Serinales	Spathaspora_passalidarum_CBS10155	1	1	2	1	1	1	1	2	1	1	12	1	3	1	0
Spencermartinsiella europaea	yHMPu5000034605_spencermartinsiella_europaea_180604.final	NRRL Y-48265	0.00370782	Dipodascales	Spencermartinsiella_europaea_CBS11730	1	1	1	1	1	1	1	2	1	1	11	2	2	3	1
Sporopachydermia lactativora	yHMPu5000034604_sporopachydermia_lactativora_180604.final	NRRL Y-11591	0.0227407	Sporopachydermiales	Sporopachydermia_lactativora_CBS6192	1	1	2	1	1	2	1	2	1	2	14	1	4	4	0
Sporopachydermia quercuum	yHMPu5000034603_sporopachydermia_quercuum_190924.final	NRRL Y-17847	0.0236211	Sporopachydermiales	Sporopachydermia_quercuum_CBS8070	1	1	2	1	1	2	1	2	1	2	14	2	4	3	0
Starmera amethionina	yHMPu5000035658_starmera_amethionina_160613.haplomerger2.final	NRRL Y-10978	-0.00191913	Phaffomycetales	Starmera_amethionina_CBS6940	1	1	2	1	2	2	2	2	1	1	15	3	3	5	0
Starmera quercuum	yHMPu5000034594_Starmera_quercuum_p31_SPADES.final	NRRL YB-4281	0.00769513	Phaffomycetales	Starmera_quercuum_CBS2283	1	1	2	1	1	2	1	2	1	1	13	3	3	6	1
Starmera stellimalicola	yHMPu5000034597_candida_stellimalicola_180604.final	NRRL Y-17912	-0.00250604	Phaffomycetales	Starmera_stellimalicola_CBS7853	1	1	2	1	1	2	1	2	1	1	13	3	3	4	0
Starmerella apicola	yHMPu5000037927_candida_apicola_180604.final	NRRL Y-2481	0.0109511	Dipodascales	Starmerella_apicola_CBS2868	1	1	1	1	1	1	1	2	1	1	11	0	1	1	0
Starmerella bombicola	yHMPu5000035657_starmerella_bombicola_160613.final	NRRL Y-17069	0.00969344	Dipodascales	Starmerella_bombicola_CBS6009	1	1	1	1	1	1	1	2	1	1	11	0	1	1	0
Sugiyamaella lignohabitans	yHMPu5000037840_sugiyamaella_lignohabitans_180604.final	NRRL YB-1473	0.00857085	Dipodascales	Sugiyamaella_lignohabitans_CBS10342	1	1	1	1	1	2	1	1	1	1	11	4	2	4	1
Suhomyces canberraensis	yHMPu5000035018_candida_canberraensis_160519.final	NRRL YB-2417	0.00927888	Serinales	Suhomyces_canberraensis_CBS8846	1	1	2	1	1	1	1	2	5	1	16	2	5	2	0
Suhomyces emberorum	yHMPu5000035022_candida_emberorum_160519.final	NRRL Y-27606	0.000954905	Serinales	Suhomyces_emberorum_CBS9827	1	1	2	1	1	1	1	2	1	1	12	2	3	2	0
Suhomyces pyralidae	yHMPu5000035011_candida_pyralidae_160519.final	NRRL Y-27085	0.00271565	Serinales	Suhomyces_pyralidae_CBS5035	1	1	2	1	1	1	1	2	1	1	12	2	4	3	0
Suhomyces tanzawaensis	yHMPu5000035010_candida_tanzawaensis_190924.final	NRRL Y-17324	0.0257312	Serinales	Suhomyces_tanzawaensis_CBS7422	2	1	2	1	1	1	1	2	2	1	14	3	5	2	0
Tetrapisispora blattae	yHMPu5000034874_tetrapisispora_blattae_190924.final	NRRL Y-10934	-0.0258849	Saccharomycetales	Tetrapisispora_blattae_CBS6284	2	1	2	2	1	2	1	2	2	1	16	40	7	3	0
Tetrapisispora fleetii	yHMPu5000034875_tetrapisispora_fleetii_160519.final	NRRL Y-27350	-0.0202719	Saccharomycetales	Tetrapisispora_fleetii_CBS8957	1	1	2	2	1	1	1	2	1	1	13	4	5	2	0
Tetrapisispora iriomotensis	yHMPu5000034876_Tetrapisispora_iriomotensis_SPADES.final	NRRL Y-27309	-0.00476055	Saccharomycetales	Tetrapisispora_iriomotensis_CBS8762	2	1	2	3	1	1	1	2	1	1	15	4	5	2	0
Tetrapisispora namnaoensis	yHMPu5000034877_tetrapisispora_namnaonensis_160519.final	NRRL Y-27982	-0.0134944	Saccharomycetales	Tetrapisispora_namnaoensis_CBS10093	1	1	2	2	1	1	1	2	1	1	13	4	5	2	0
Tetrapisispora phaffii	yHMPu5000034580_tetrapisispora_phaffii_180604.final	NRRL Y-8282	-0.00868264	Saccharomycetales	Tetrapisispora_phaffii_CBS4417	1	1	2	2	1	1	1	2	1	1	13	4	5	2	0
Teunomyces cretensis	yHMPu5000035033_candida_cretensis_160519.final	NRRL Y-27777	0.00773705	Serinales	Teunomyces_cretensis_CBS9453	1	1	2	1	1	2	1	2	1	1	13	3	3	2	0
Teunomyces gatunensis	yHMPu5000035032_candida_gatunensis_160519.final	NRRL Y-48064	0.0141838	Serinales	Teunomyces_gatunensis_CBS10379	1	1	2	1	1	1	1	2	1	1	12	3	3	2	0
Teunomyces kruisii	yHMPu5000035031_Candida_kruisii_SPADES.final	NRRL Y-17087	-0.00428542	Serinales	Candida_kruisii_CBS6451	1	1	2	1	1	2	1	2	1	1	13	3	3	2	0
Tortispora caseinolytica	yHMPu5000034572_tortispora_caseinolytica_180604.final	NRRL Y-17796	-0.000978195	Trigonopsidales	Tortispora_caseinolytica_CBS7781	1	1	1	1	1	1	1	1	1	1	10	0	2	7	1
Tortispora ganteri	yHMPu5000035654_tortispora_ganteri_160519.haplomerger2.final	NRRL Y-17035	0.017533	Trigonopsidales	Tortispora_ganteri_CBS12581	1	1	1	1	1	1	1	2	1	1	11	0	2	5	1
Tortispora starmeri	yHMPu5000035279_tortispora_starmeri_170307.final	NRRL Y-63665	0.006321	Trigonopsidales	Tortispora_starmeri_CBS12793	1	1	1	1	1	1	1	1	1	1	10	0	2	5	1
Torulaspora delbrueckii	yHMPu5000035653_torulaspora_delbrueckii_160613.final	NRRL Y-866	-0.00900405	Saccharomycetales	Torulaspora_delbrueckii_CBS1146	1	1	2	2	1	1	1	2	1	1	13	7	3	4	1
Torulaspora franciscae	yHMPu5000026152_Torulaspora_franciscae_SPADES.final	NRRL Y-17532	0.0052217	Saccharomycetales	Torulaspora_franciscae_CBS2926	1	1	2	1	1	1	1	2	1	1	12	7	4	3	1
Torulaspora maleeae	yHMPu5000035652_torulaspora_maleeae_160613.final	CBS 10694	-0.0171137	Saccharomycetales	Torulaspora_maleeae_CBS10694	1	1	2	1	1	2	1	2	1	1	13	8	3	3	1
Torulaspora microellipsoides	yHMPu5000035651_Torulaspora_microellipsoides_SPADES.final	NRRL Y-1549	-0.0227267	Saccharomycetales	Torulaspora_microellipsoides_CBS427	1	1	2	1	1	2	1	2	2	1	14	8	3	3	1
Torulaspora pretoriensis	yHMPu5000034881_Torulaspora_pretoriensis_SPADES.final	NRRL Y-17251	-0.0245061	Saccharomycetales	Torulaspora_pretoriensis_CBS2187	1	1	2	1	1	1	1	2	1	1	12	6	6	3	1
Trigonopsis variabilis	yHMPu5000035650_trigonopsis_variabilis_160613.final	NRRL Y-1579	0.00377304	Trigonopsidales	Trigonopsis_variabilis_CBS1040	1	1	1	1	1	1	1	0	2	1	10	2	2	3	1
Trigonopsis vinaria	yHMPu5000035282_trigonopsis_vinaria_170307.final	NRRL Y-5715	0.0115939	Trigonopsidales	Trigonopsis_vinaria_CBS4077	1	1	1	1	1	1	1	0	1	1	9	1	2	1	1
Vanderwaltozyma polyspora	yHMPu5000034869_vanderwaltozyma_polyspora_180604.final	NRRL Y-8283	-0.0413217	Saccharomycetales	Vanderwaltozyma_polyspora_CBS2163	1	1	3	2	1	1	1	2	5	1	18	5	4	2	0
Wickerhamia fluorescens	yHMPu5000034579_wickerhamia_fluorescens_180604.final	NRRL YB-4819	-0.0111933	Serinales	Wickerhamia_fluorescens_CBS4565	1	1	2	1	1	1	1	2	1	1	12	3	3	2	0
Wickerhamiella cacticola	yHMPu5000034646_wickerhamiella_cacticola_180604.final	NRRL Y-27362	0.0319357	Dipodascales	Wickerhamiella_cacticola_CBS8454	1	1	1	1	1	1	1	1	1	1	10	0	2	1	1
Wickerhamiella domercqiae	yHMPu5000035638_wickerhamiella_domercqiae_160519.final	NRRL Y-6692	0.0144586	Dipodascales	Wickerhamiella_domercqiae_CBS4351	1	1	1	1	1	1	1	3	2	1	13	0	1	3	0
Wickerhamiella infanticola	yHMPu5000035289_candida_infanticola_170713.final	NRRL Y-17858	0.00260852	Dipodascales	Wickerhamiella_infanticola_CBS11938	2	1	1	1	1	1	1	2	2	1	13	0	1	2	1
Wickerhamiella versatilis	yHMPu5000038361_candida_versatilis_170713.final	NRRL Y-6652	0.00462081	Dipodascales	Wickerhamiella_versatilis_CBS1752	1	1	1	1	1	2	1	2	1	1	12	0	3	4	0
Wickerhamomyces alni	yHMPu5000035274_wickerhamomyces_alni_170307.final	NRRL Y-11625	-0.000968878	Phaffomycetales	Wickerhamomyces_alni_CBS6986	1	1	2	1	1	2	1	2	1	1	13	3	3	5	0
Wickerhamomyces anomalus	yHMPu5000035273_wickerhamomyces_anomalus_180604.haplomerger2.final	NRRL Y-366	-0.0136062	Phaffomycetales	Wickerhamomyces_anomalus_CBS5759	1	1	2	1	1	2	1	2	2	2	15	7	3	9	1
Wickerhamomyces bovis	yHMPu5000035271_wickerhamomyces_bovis_160928.final	NRRL YB-4184	0.0023104	Phaffomycetales	Wickerhamomyces_bovis_CBS2616	1	1	2	1	1	3	1	2	1	1	14	2	3	6	0
Wickerhamomyces canadensis	yHMPu5000035639_wickerhamomyces_canadensis_160613.final	NRRL Y-1888	-0.00239425	Phaffomycetales	Wickerhamomyces_canadensis_CBS1992	1	1	2	1	1	2	1	2	1	1	13	3	3	5	0
Wickerhamomyces ciferrii	yHMPu5000035269_wickerhamomyces_ciferrii_170307.final	NRRL Y-1031	-0.0124277	Phaffomycetales	Wickerhamomyces_ciferrii_CBS111	2	2	4	2	1	4	5	4	3	2	29	18	5	12	0
Wickerhamomyces hampshirensis	yHMPu5000035268_wickerhamomyces_hampshirensis_160928.final	NRRL YB-4128	0.0098984	Phaffomycetales	Wickerhamomyces_hampshirensis_CBS7208	1	1	2	1	1	3	1	2	1	1	14	4	3	7	0
Wickerhamomyces sp.	yHMPu5000035286_candida_azyma_170307.final	yHMPu5000035286	-0.000931614	Phaffomycetales	Wickerhamomyces_sp.nov._CBS6826	1	1	2	1	1	2	1	2	1	1	13	3	3	5	0
Yamadazyma nakazawae	yHMPu5000035252_yamadazyma_nakazawae_170307.final	NRRL Y-7903	0.0198667	Serinales	Yamadazyma_nakazawae_CBS6700	1	1	2	1	1	2	1	2	1	1	13	3	3	1	0
Yamadazyma philogaea	yHMPu5000035640_yamadazyma_philogaea_160519.final	NRRL Y-7813	0.0107229	Serinales	Yamadazyma_philogaea_CBS6696	1	1	2	1	1	2	1	2	1	1	13	3	3	1	0
Yamadazyma scolyti	yHMPu5000035641_yamadazyma_scolyti_160613.final	NRRL Y-5512	0.0222563	Serinales	Yamadazyma_scolyti_CBS4802	1	1	2	1	1	2	1	2	1	1	13	3	3	1	0
Yamadazyma tenuis	yHMPu5000041836_candida_tenuis_160928.final	NRRL Y-1498	0.0147801	Serinales	Yamadazyma_tenuis_CBS615	1	1	2	1	1	2	1	2	1	2	14	3	4	1	0
Yarrowia bubula	yHMPu5000035643_yarrowia_bubula_180604.final	NRRL Y-63668	0.00398265	Dipodascales	Yarrowia_bubula_CBS12934	1	1	1	1	1	1	1	1	1	1	10	1	2	6	1
Yarrowia deformans	yHMPu5000035644_yarrowia_deformans_180604.final	NRRL Y-321	0.00629305	Dipodascales	Yarrowia_deformans_CBS2071	1	1	1	1	1	1	1	1	1	1	10	1	2	6	1
Yarrowia keelungensis	yHMPu5000035646_yarrowia_keelungensis_170307.final	CBS 11062	-0.00774637	Dipodascales	Yarrowia_keelungensis_CBS11062	1	1	1	1	1	1	1	1	1	1	10	1	2	7	1
Yarrowia lipolytica	yHMPu5000035647_yarrowia_lipolytica_160519.haplomerger2.final	NRRL YB-423	0.00612536	Dipodascales	Yarrowia_lipolytica_CBS6124	1	1	1	1	1	1	1	1	1	1	10	1	2	8	1
Yueomyces sinensis	yHMPu5000035629_yueomyces_sinensis_180604.final	NRRL Y-17406	-0.0126001	Saccharomycetales	Yueomyces_sinensis_CBS7075	2	1	2	2	1	2	1	2	1	1	15	23	8	2	0
Zygoascus meyerae	yHMPu5000035243_zygoascus_meyerae_170307.final	NRRL Y-17319	-0.0164337	Dipodascales	Zygoascus_meyerae_CBS4099	1	1	1	1	1	2	1	1	1	1	11	1	2	3	1
Zygoascus ofunaensis	yHMPu5000035242_zygoascus_ofunaensis_160928.final	NRRL Y-10998	0.0143562	Dipodascales	Zygoascus_ofunaensis_CBS8129	1	1	1	1	1	2	1	1	1	1	11	1	2	4	1
Zygosaccharomyces bailii	zygosaccharomyces_bailii.final	CLIB 213	-0.0592367	Saccharomycetales	Zygosaccharomyces_bailii_CBS680	1	1	2	1	1	1	1	2	1	1	12	4	6	2	0
Zygosaccharomyces bisporus	yHMPu5000034866_zygosaccharomyces_bisporus_160519.final	NRRL Y-12626	-0.0106856	Saccharomycetales	Zygosaccharomyces_bisporus_CBS702	1	1	2	1	1	1	1	2	2	1	13	4	10	2	1
Zygosaccharomyces kombuchaensis	yHMPu5000034865_zygosaccharomyces_kombuchaensis_160519.final	NRRL YB-4811	-0.0180687	Saccharomycetales	Zygosaccharomyces_kombuchaensis_CBS8849	1	1	2	1	1	1	1	2	2	1	13	4	5	2	0
Zygosaccharomyces rouxii	yHMPu5000034863_zygosaccharomyces_rouxii_180604.final	NRRL Y-229	-0.0190841	Saccharomycetales	Zygosaccharomyces_rouxii_CBS732	1	1	2	1	1	1	1	2	1	1	12	4	3	4	0
Zygotorulaspora florentina	yHMPu5000034862_zygotorulaspora_florentina_160519.final	NRRL Y-1560	-0.0177472	Saccharomycetales	Zygotorulaspora_florentina_CBS746	1	1	2	2	1	2	1	2	2	1	15	11	4	2	1
Zygotorulaspora mrakii	yHMPu5000026256_zygotorulaspora_mrakii_170307.final	NRRL Y-12654	-0.0287543	Saccharomycetales	Zygotorulaspora_mrakii_CBS4218	1	1	2	1	1	2	1	2	1	1	13	7	3	2	1

## Sheet: Description
Species	Species name
Actual.final	Species name formatted to match OrthoFinder output
Strain	CBS or NRRL number
ECAR	Acidification rate as change in pH/hr
Order	Taxonomic Order
Tip_ID	Species name formatted to tree
HXK	copy number of HXK orthologs
PGI	copy number of PGI orthologs
PFK	copy number of PFK orthologs
FBA	copy number of FBA orthologs
TPI	copy number of TPI orthologs
TDH	copy number of TDH orthologs
PGK	copy number of PGK orthologs
GPM	copy number of GPM orthologs
ENO	copy number of ENO orthologs
PYK	copy number of PYK orthologs
sum_glycolysis	sum of core HXK-PYK glycolysis orthologs
HXT	copy number of HXT orthologs
PDC	copy number of PDC orthologs
ADH	copy number of ADH orthologs
ADH4	copy number of ADH4 orthologs
