# Supplementary material for: Convergent evolution of aerobic fermentation through divergent mechanisms acting on key shared glycolytic genes
Source: EMBO J. 2026 Apr 10;45(10):3540–62. doi: 10.1038/s44318-026-00778-0 (PMC13187154; doi:10.1038/s44318-026-00778-0)
Supplement: Supplementary file 8 — Source data Fig. 2 [file 44318_2026_778_MOESM8_ESM.zip]

Archive with 3 entries (2 files):
- Fig2_SD/
- Fig2_SD/Fig2A.xls
- Fig2_SD/Fig2BC.xls
