# Supplementary material for: Convergent evolution of aerobic fermentation through divergent mechanisms acting on key shared glycolytic genes
Source: EMBO J. 2026 Apr 10;45(10):3540–62. doi: 10.1038/s44318-026-00778-0 (PMC13187154; doi:10.1038/s44318-026-00778-0)
Supplement: Supplementary file 8 — Source data Fig. 2 [file 44318_2026_778_MOESM8_ESM.zip › Fig2_SD/Fig2A.xls]

## Sheet: A
Species	Rep	ECAR
Mabietophila	1	-0.00533815
Mabietophila	2	0.00219395
Mabietophila	3	0.0185298
Mabietophila	4	0.0272777
Mabietophila	5	0.0165734
Mabietophila	6	0.00676352
Scerevisiae	1	-0.0597118
Scerevisiae	2	-0.0607738
Scerevisiae	3	-0.0561344
Scerevisiae	4	-0.0723864
Scerevisiae	5	-0.0602009
Scerevisiae	6	-0.0626883
Sdispora	1	-0.0429847
Sdispora	2	-0.0109418
Sdispora	3	-0.0209893
Sdispora	4	-0.0207936
Sdispora	5	-0.0383033
Sdispora	6	-0.0239238
Shagleri	1	-0.0556453
Shagleri	2	-0.0226103
Shagleri	3	-0.0264672
Shagleri	4	-0.0481272
Shagleri	5	-0.0226382
Shagleri	6	-0.0357321
Smendoncae	1	0.0127026
Smendoncae	2	-0.00300446
Smendoncae	3	-0.00585519
Smendoncae	4	-0.000726659
Smendoncae	5	-0.00567353
Smendoncae	6	-0.00588314
Ssaitoi	1	-0.0543038
Ssaitoi	2	-0.0315258
Ssaitoi	3	-0.0170066
Ssaitoi	4	-0.0251536
Ssaitoi	5	-0.0305197
Ssaitoi	6	-0.00507264
Sserradocipensis	1	-0.0611092
Sserradocipensis	2	-0.0392116
Sserradocipensis	3	-0.0255728
Sserradocipensis	4	-0.0394911
Sserradocipensis	5	-0.0221072
Sserradocipensis	6	-0.0272916
Ssilvae	1	0.0337477
Ssilvae	2	0.00891555
Ssilvae	3	0.00476521
Ssilvae	4	0.0130799
Ssilvae	5	0.00199831
Ssilvae	6	0.0053102
Szaruensis	1	-0.0363749
Szaruensis	2	-0.0268864
Szaruensis	3	-0.017901
Szaruensis	4	-0.0467018
Szaruensis	5	-0.0309808
Szaruensis	6	-0.0255449

## Sheet: Description
Species	Species name
Rep	Biological replicate
ECAR	Acidification rate as change in pH/hr
