# Supplementary material for: Convergent evolution of aerobic fermentation through divergent mechanisms acting on key shared glycolytic genes
Source: EMBO J. 2026 Apr 10;45(10):3540–62. doi: 10.1038/s44318-026-00778-0 (PMC13187154; doi:10.1038/s44318-026-00778-0)
Supplement: Supplementary file 8 — Source data Fig. 2 [file 44318_2026_778_MOESM8_ESM.zip › Fig2_SD/Fig2BC.xls]

## Sheet: B,C
Strain	Time	rep	OD600	Glucose	Ethanol	Acetate
Sdispora	0	1	0.05	22.9813	0	0
Sdispora	0	2	0.05	22.3098	0.0314	0
Sdispora	0	3	0.05	22.2275	0	0.0003
Sdispora	0	4	0.05	22.2862	0	0
Sdispora	12	1	3.95	18.1842	1.0202	0.1337
Sdispora	12	2	3.5	18.3587	1.0105	0.1393
Sdispora	12	3	3.3	18.8523	0.7919	0.1451
Sdispora	12	4	3.4	19.6439	0.558	0.1216
Sdispora	15	1	8.2	8.8796	4.1723	0.0946
Sdispora	15	2	8	9.2226	4.1553	0.0931
Sdispora	15	3	7.3	10.3094	3.7567	0.1231
Sdispora	15	4	6.7	11.7454	3.3837	0.1287
Sdispora	18	1	12.8	0.3995	7.3172	0.1368
Sdispora	18	2	12.2	3.6464	5.4914	0.1862
Sdispora	18	3	11.6	4.9589	4.7027	0.2184
Sdispora	18	4	11.6	4.8966	4.8217	0.2086
Sdispora	24	1	13.25	0	7.0731	0.303
Sdispora	24	2	12	0	6.6974	0.5072
Sdispora	24	3	13.25	0	6.3205	0.5474
Sdispora	24	4	12.5	0	6.343	0.5238
Sdispora	36	1	14.1	0	5.6512	0.9757
Sdispora	36	2	13.5	0	5.4786	0.9013
Sdispora	36	3	13.2	0	5.5251	1.079
Sdispora	36	4	13.8	0	5.4451	0.9907
Sdispora	48	1	14.7	0	4.3624	1.5359
Sdispora	48	2	14.4	0	4.3648	1.2605
Sdispora	48	3	12.9	0	4.5497	1.4277
Sdispora	48	4	14.1	0	4.4984	1.3143
Sdispora	60	1	17.2	0	2.2441	2.2132
Sdispora	60	2	18.4	0	2.3685	2.1063
Sdispora	60	3	16	0	2.9312	2.1513
Sdispora	60	4	16.4	0	2.5964	1.9308
Sdispora	72	1	17.2	0	0.5532	3.0667
Sdispora	72	2	17.6	0	0.9215	2.4796
Sdispora	72	3	15.2	0	1.6938	2.6885
Sdispora	72	4	16.8	0	1.2596	2.4332
Shagleri	0	1	0.05	22.9813	0	0
Shagleri	0	2	0.05	22.3098	0.0314	0
Shagleri	0	3	0.05	22.2275	0	0.0003
Shagleri	0	4	0.05	22.2862	0	0
Shagleri	12	1	4.05	18.2221	0.585	0.1691
Shagleri	12	2	4	20.964	0.0591	0.1061
Shagleri	12	3	4.4	19.1569	0.3658	0.1807
Shagleri	12	4	3.85	17.9438	0.607	0.1788
Shagleri	15	1	7.8	12.385	2.2223	0.2312
Shagleri	15	2	5.2	13.2554	0.757	0.1476
Shagleri	15	3	7.4	13.3793	1.8885	0.2313
Shagleri	15	4	8	12.5689	2.212	0.2482
Shagleri	18	1	12.8	7.2063	3.0678	0.2056
Shagleri	18	2	12	7.2884	3.1492	0.2157
Shagleri	18	3	12.2	7.2337	3.3393	0.2178
Shagleri	18	4	12.4	7.2397	3.4795	0.2162
Shagleri	24	1	17	0.682	4.6598	0.4316
Shagleri	24	2	15.5	0.5382	4.7693	0.4416
Shagleri	24	3	16.25	0.1409	4.9385	0.4543
Shagleri	24	4	15.5	0.0372	5.2304	0.4417
Shagleri	36	1	14.7	0	3.796	2.0214
Shagleri	36	2	15	0	4.1502	2.0884
Shagleri	36	3	16.5	0	3.9978	2.0984
Shagleri	36	4	15.9	0	4.2906	2.0775
Shagleri	48	1	16.2	0	2.116	3.5775
Shagleri	48	2	14.4	0	2.6278	3.6577
Shagleri	48	3	17.4	0	2.3858	3.6278
Shagleri	48	4	15.3	0	2.5655	3.5497
Shagleri	60	1	17.2	0	0.907	5.0513
Shagleri	60	2	18	0	1.1877	4.9534
Shagleri	60	3	17.2	0	1.2476	4.9287
Shagleri	60	4	16.4	0	1.0069	5.1584
Shagleri	72	1	17.6	0	0.6061	5.3284
Shagleri	72	2	16.8	0	0.9435	5.2351
Shagleri	72	3	18.8	0	1.0943	5.3903
Shagleri	72	4	17.6	0.0214	0.5461	5.1007
Smendoncae	0	1	0.05	22.9813	0	0
Smendoncae	0	2	0.05	22.3098	0.0314	0
Smendoncae	0	3	0.05	22.2275	0	0.0003
Smendoncae	0	4	0.05	22.2862	0	0
Smendoncae	12	1	0.46	21.7647	0.0142	0
Smendoncae	12	2	0.32	21.7597	0	0.0193
Smendoncae	12	3	0.42	20.6392	0	0
Smendoncae	12	4	0.54	21.8023	0	0.0036
Smendoncae	18	1	5.4	19.8593	0.0251	0.2522
Smendoncae	18	2	5.4	19.7514	0.0026	0.2631
Smendoncae	18	3	4.6	19.9051	0.0252	0.2547
Smendoncae	18	4	6	18.482	0.0031	0.3065
Smendoncae	24	1	10.5	15.8697	0.0003	0.7255
Smendoncae	24	2	11.5	15.7524	0.0054	0.759
Smendoncae	24	3	10	16.2304	0.0014	0.8003
Smendoncae	24	4	12.75	15.5329	0.0433	0.788
Smendoncae	36	1	16.2	12.4552	0.01	0.2507
Smendoncae	36	2	17.4	11.9614	0.0064	0.4053
Smendoncae	36	3	15	12.5523	0.0081	0.5442
Smendoncae	36	4	16.8	12.3744	0	0.3227
Smendoncae	48	1	20.7	9.6487	0.0168	0.046
Smendoncae	48	2	20.7	9.6419	0.0016	0.0435
Smendoncae	48	3	19.2	10.3502	0.0091	0.0395
Smendoncae	48	4	22.2	9.4834	0.0389	0.0485
Smendoncae	60	1	31.2	5.3898	0.0323	0.0429
Smendoncae	60	2	27.2	5.5275	0.0592	0.0512
Smendoncae	60	3	24.4	5.9986	0.0625	0.0548
Smendoncae	60	4	29.6	5.608	0.0993	0.0488
Smendoncae	72	1	24.4	2.8271	0.0967	0.1061
Smendoncae	72	2	26	3.0565	0.0607	0.152
Smendoncae	72	3	25.2	3.4071	0.0935	0.2254
Smendoncae	72	4	27.6	2.4525	0.0413	0.1129
Ssilvae	0	1	0.05	22.9813	0	0
Ssilvae	0	2	0.05	22.3098	0.0314	0
Ssilvae	0	3	0.05	22.2275	0	0.0003
Ssilvae	0	4	0.05	22.2862	0	0
Ssilvae	12	1	2.45	21.2719	0	0.0028
Ssilvae	12	2	1.9	21.6103	0	0.0027
Ssilvae	12	3	2.75	21.034	0.035	0.0183
Ssilvae	12	4	2.55	21.1845	0	0.0067
Ssilvae	18	1	9.2	16.6635	0.2697	0.3803
Ssilvae	18	2	8.2	16.4829	0.2023	0.3566
Ssilvae	18	3	8.6	16.544	0.2611	0.4678
Ssilvae	18	4	8.6	16.8468	0.3384	0.463
Ssilvae	24	1	13.75	13.4278	0.3731	1.0192
Ssilvae	24	2	15.5	13.5582	0.1935	1.0564
Ssilvae	24	3	16.5	13.2576	0.3027	1.0825
Ssilvae	24	4	14.25	13.4478	0.2718	1.0693
Ssilvae	36	1	15.6	9.6391	0	1.5059
Ssilvae	36	2	17.4	9.7418	0.0004	1.3004
Ssilvae	36	3	17.1	9.6774	0.1044	1.6009
Ssilvae	36	4	19.2	9.7454	0.0017	1.1816
Ssilvae	48	1	18.6	7.6631	0	0.9303
Ssilvae	48	2	21	6.9503	0	0.4934
Ssilvae	48	3	18	7.7321	0.0137	1.1712
Ssilvae	48	4	22.8	6.4197	0.0054	0.2748
Ssilvae	60	1	34	3.2097	0.0492	0.0074
Ssilvae	60	2	29.2	2.4689	0.0333	0.0029
Ssilvae	60	3	30.8	3.5867	0.0392	0
Ssilvae	60	4	32	2.0615	0.0344	0.0023
Ssilvae	72	1	27.2	0.146	0.3376	0.1158
Ssilvae	72	2	34	0	0.5097	0.1396
Ssilvae	72	3	28.8	0.1706	0.1035	0.0493
Ssilvae	72	4	28	0	0.6284	0.2087

## Sheet: Description
Strain	Species name
Time	time elapsed (h)
rep	biological replicate number
OD600	absorbance at 600 nm
Glucose	concentration of glucose (g/L) in supernatant
Ethanol	concentration of ethanol (g/L) in supernatant
Acetate	concentration of acetate (g/L) in supernatant
