# Supplementary material for: Convergent evolution of aerobic fermentation through divergent mechanisms acting on key shared glycolytic genes
Source: EMBO J. 2026 Apr 10;45(10):3540–62. doi: 10.1038/s44318-026-00778-0 (PMC13187154; doi:10.1038/s44318-026-00778-0)
Supplement: Supplementary file 9 — Source data Fig. 4 [file 44318_2026_778_MOESM9_ESM.zip]

Archive with 5 entries (4 files):
- Fig4_SD/
- Fig4_SD/Fig4A.xls
- Fig4_SD/Fig4BandC.xls
- Fig4_SD/Fig4D.xls
- Fig4_SD/Fig4E.xls
