# Supplementary material for: Convergent evolution of aerobic fermentation through divergent mechanisms acting on key shared glycolytic genes
Source: EMBO J. 2026 Apr 10;45(10):3540–62. doi: 10.1038/s44318-026-00778-0 (PMC13187154; doi:10.1038/s44318-026-00778-0)
Supplement: Supplementary file 9 — Source data Fig. 4 [file 44318_2026_778_MOESM9_ESM.zip › Fig4_SD/Fig4BandC.xls]

## Sheet: B,C
Strain	Rep	Time	OD600	Glucose	Ethanol	Acetate
WT	1	0	0.1	20.774	0	0
WT	2	0	0.1	20.774	0	0
WT	3	0	0.1	20.774	0	0
WT	4	0	0.1	20.774	0	0
Gal4_2	1	0	0.1	20.774	0	0
Gal4_2	2	0	0.1	20.774	0	0
Gal4_2	3	0	0.1	20.774	0	0
Gal4_2	4	0	0.1	20.774	0	0
Gal4_4	1	0	0.1	20.774	0	0
Gal4_4	2	0	0.1	20.774	0	0
Gal4_4	3	0	0.1	20.774	0	0
Gal4_4	4	0	0.1	20.774	0	0
WT	1	16	6.5	12.5863	2.3161	0.2472
WT	2	16	7	11.275	2.7451	0.1892
WT	3	16	7	12.1784	2.442	0.2172
WT	4	16	6.8	12.9728	2.1256	0.1988
Gal4_2	1	16	0.32	20.0603	0	0
Gal4_2	2	16	0.36	20.2257	0	0
Gal4_2	3	16	0.36	20.1642	0	0
Gal4_2	4	16	0.36	20.0711	0	0
Gal4_4	1	16	0.36	20.212	0	0
Gal4_4	2	16	0.36	20.1121	0	0
Gal4_4	3	16	0.4	20.2151	0	0
Gal4_4	4	16	0.4	20.4432	0	0
WT	1	24	10.4	0	7.4777	0.4867
WT	2	24	10.6	0	7.3306	0.5183
WT	3	24	10.2	0	7.2521	0.5576
WT	4	24	10.8	0	7.0939	0.5115
Gal4_2	1	24	1.55	19.7082	0	0
Gal4_2	2	24	1.65	19.7666	0	0
Gal4_2	3	24	1.8	19.9626	0	0
Gal4_2	4	24	1.55	19.6259	0	0
Gal4_4	1	24	1.8	19.894	0.3071	0
Gal4_4	2	24	1.95	19.8633	0	0
Gal4_4	3	24	2.05	19.4126	0	0
Gal4_4	4	24	1.75	19.5918	0	0
WT	1	48	10.4	0	6.0232	1.2786
WT	2	48	11.8	0	6.3084	1.3883
WT	3	48	10.4	0	6.149	1.6324
WT	4	48	10.8	0	5.9311	1.3965
Gal4_2	1	48	7.4	12.1328	0.8861	1.7465
Gal4_2	2	48	7.4	12.0047	0.8768	1.8975
Gal4_2	3	48	7.4	11.3183	1.0425	1.9065
Gal4_2	4	48	7.6	11.521	0.9203	1.8514
Gal4_4	1	48	7.2	11.7241	0.8356	2.0148
Gal4_4	2	48	7.4	10.9681	0.9594	2.0916
Gal4_4	3	48	7.4	11.2601	0.9635	2.101
Gal4_4	4	48	8	11.2852	0.8698	2.1146
WT	1	72	12	0	4.9254	1.5236
WT	2	72	12.2	0.0047	4.4792	1.6785
WT	3	72	12	0	4.8594	1.7269
WT	4	72	13.2	0	4.3036	1.8672
Gal4_2	1	72	8.2	9.7219	0.3122	3.4398
Gal4_2	2	72	8.6	9.5942	0.2329	3.7581
Gal4_2	3	72	8	8.8587	0.2407	3.8705
Gal4_2	4	72	8.8	9.532	0.203	4.0129
Gal4_4	1	72	8.2	9.5561	0.1205	3.8582
Gal4_4	2	72	8.4	8.4643	0.2164	3.9433
Gal4_4	3	72	8.2	9.2789	0.1218	4.0296
Gal4_4	4	72	9.4	8.4992	0	3.7379
WT	1	96	12.4	0	3.1684	1.7657
WT	2	96	13.4	0	2.6961	1.977
WT	3	96	12.6	0	3.2529	1.7851
WT	4	96	13	0	2.5203	1.9205
Gal4_2	1	96	8.4	8.416	0	3.2401
Gal4_2	2	96	8.6	8.3118	0	3.0304
Gal4_2	3	96	8.6	7.5521	0	3.2005
Gal4_2	4	96	9.2	7.5419	0	3.0332
Gal4_4	1	96	9	7.853	0	2.8655
Gal4_4	2	96	8.6	7.0582	0	2.9411
Gal4_4	3	96	8.4	7.3077	0	2.8931
Gal4_4	4	96	10.6	6.215	0	2.6488
WT	1	120	12.8	0	1.4204	1.8226
WT	2	120	13.4	0	0.7282	1.9101
WT	3	120	13.2	0	1.3438	2.037
WT	4	120	13.2	0	0.3241	1.947
Gal4_2	1	120	9.4	6.9729	0	2.3776
Gal4_2	2	120	10.2	6.429	0	2.181
Gal4_2	3	120	9.4	6.2203	0	2.3485
Gal4_2	4	120	10.8	5.635	0	1.993
Gal4_4	1	120	9.8	5.7367	0	2.0334
Gal4_4	2	120	9.2	5.6232	0	2.2359
Gal4_4	3	120	10	5.4902	0	2.0985
Gal4_4	4	120	12	3.319	0	1.7772

## Sheet: D
Strain	Strain tested
Rep	biological replicate
Time	time elapsed in hours
OD600	absorbance at 600 nm
Glucose	concentration of glucose (g/L) in supernatant
Ethanol	concentration of ethanol (g/L) in supernatant
Acetate	concentration of acetate (g/L) in supernatant
