# Supplementary material for: Convergent evolution of aerobic fermentation through divergent mechanisms acting on key shared glycolytic genes
Source: EMBO J. 2026 Apr 10;45(10):3540–62. doi: 10.1038/s44318-026-00778-0 (PMC13187154; doi:10.1038/s44318-026-00778-0)
Supplement: Supplementary file 9 — Source data Fig. 4 [file 44318_2026_778_MOESM9_ESM.zip › Fig4_SD/Fig4D.xls]

## Sheet: D
Strain	Rep	dex_dep
Gal4_19	1	-0.000223587
Gal4_19	2	-0.00602288
Gal4_19	3	-0.00894349
Gal4_1	1	0.000461149
Gal4_1	2	0.00243151
Gal4_1	3	-0.00243151
WT	1	-0.0435017
WT	2	-0.0523893
WT	3	-0.0411121

## Sheet: Description
Strain	Strain tested
Rep	biological replicate
dex_dep	dextrose dependent acidification rate as change in pH/hr
