# Supplementary material for: Convergent evolution of aerobic fermentation through divergent mechanisms acting on key shared glycolytic genes
Source: EMBO J. 2026 Apr 10;45(10):3540–62. doi: 10.1038/s44318-026-00778-0 (PMC13187154; doi:10.1038/s44318-026-00778-0)
Supplement: Supplementary file 9 — Source data Fig. 4 [file 44318_2026_778_MOESM9_ESM.zip › Fig4_SD/Fig4E.xls]

## Sheet: E
Time_hrs	OCR	Strain
1.5	60.935	Gal4_1
1.5	86.3546	Gal4_1
1.5	97.1682	Gal4_1
1.5	84.1593	Gal4_19
1.5	84.5452	Gal4_19
1.5	70.0607	Gal4_19
1.5	32.4969	WT
1.5	33.2323	WT
1.5	33.2931	WT

## Sheet: Description
Time_hrs	Time elapsed in hours
OCR	oxygen consumption rate in fmol/mm2/s
Strain	Strain tested
