# Supplementary material for: Convergent evolution of aerobic fermentation through divergent mechanisms acting on key shared glycolytic genes
Source: EMBO J. 2026 Apr 10;45(10):3540–62. doi: 10.1038/s44318-026-00778-0 (PMC13187154; doi:10.1038/s44318-026-00778-0)
Supplement: Supplementary file 10 — Source data Fig. 5 [file 44318_2026_778_MOESM10_ESM.zip › Fig5_SD/Fig5B.xls]

## Sheet: B
Strain	rep	Time	Raw_FI	Bkgd_sub_FI
WT_GFP	1	40	3931	2630.5
WT_GFP	2	40	3285	1984.5
WT_GFP	3	40	3656	2355.5
WT_GFP	4	40	3384	2083.5
WT_TFBS_GFP	1	40	1800	499.5
WT_TFBS_GFP	2	40	1755	454.5
WT_TFBS_GFP	3	40	1721	420.5
WT_TFBS_GFP	4	40	1787	486.5
WT	1	40	1300	-0.5
WT	2	40	1300	-0.5
WT	3	40	1310	9.5
WT	4	40	1292	-8.5
Gal4_GFP	1	40	1590	377.75
Gal4_GFP	2	40	1655	442.75
Gal4_GFP	3	40	1607	394.75
Gal4_GFP	4	40	1592	379.75
Gal4_TFBS_GFP	1	40	1547	334.75
Gal4_TFBS_GFP	2	40	1517	304.75
Gal4_TFBS_GFP	3	40	1531	318.75
Gal4_TFBS_GFP	4	40	1532	319.75
Gal4	1	40	1210	-2.25
Gal4	2	40	1222	9.75
Gal4	3	40	1221	8.75
Gal4	4	40	1196	-16.25

## Sheet: Description
Strain	Strain tested
rep	biological replicate
Time	time elapsed in hours
Raw_FI	Raw flourescent reading
Bkgd_sub_FI	Normalized fluorescent reading after subtracting the average of the background strain
