# Supplementary material for: Convergent evolution of aerobic fermentation through divergent mechanisms acting on key shared glycolytic genes
Source: EMBO J. 2026 Apr 10;45(10):3540–62. doi: 10.1038/s44318-026-00778-0 (PMC13187154; doi:10.1038/s44318-026-00778-0)
Supplement: Supplementary file 11 — Figure EV5 Source Data [file 44318_2026_778_MOESM11_ESM.zip]

Archive with 3 entries (2 files):
- SourceData2_NewickTrees/
- SourceData2_NewickTrees/SD2_Gal4_full_tree_newick.txt
- SourceData2_NewickTrees/SD2_Gal4_pruned_newick.txt
